# Supplementary material for: Radiocarbon analysis reveals expanded diet breadth associates with the invasion of a predatory ant
Source: Sci Rep. 2017 Nov 3;7:15016. doi: 10.1038/s41598-017-15105-1 (PMC5670172; doi:10.1038/s41598-017-15105-1)
Supplement: Supplementary file 2 — Dataset S1 [file 41598_2017_15105_MOESM2_ESM.xlsx]

## Sheet: Sheet1
	Dataset S1 Radio isotope analyses.
Country	Location	Transect	point no.	wood no.	speacies	Δ14C	Δ14C_error	sampling year	Corresponding year	Diet age (yr)	diet age14C litter	Diet age corrected
JAPAN	Washuzan	2	3	2	Reticulitermes speratus	219.779	3.52934	2011	1983.89	27.1108	-20.4721	47.5828
JAPAN	Washuzan	2	10	1	Reticulitermes speratus	122.229	4.09952	2011	1993.69	17.3065	-20.4721	37.7786
JAPAN	Washuzan	2	7	4	Reticulitermes speratus	122.67	3.9927	2011	1993.63	17.3667	-20.4721	37.8388
JAPAN	Hattantoge	3	2	4	Reticulitermes speratus	174.1	1.95184	2011	1987.78	23.2174	-14.9719	38.1893
JAPAN	Hattantoge	3	3	3	Reticulitermes speratus	188.769	4.21972	2011	1986.43	24.5692	-14.9719	39.5411
JAPAN	Hattantoge	3	4	2	Reticulitermes speratus	135.142	4.11288	2011	1992.02	18.9847	-14.9719	33.9566
JAPAN	Shimotakada	4	1	2	Reticulitermes speratus	103.616	3.28862	2011	1996.45	14.546	-10.7231	25.2692
JAPAN	Shimotakada	4	2	2	Reticulitermes speratus	89.7801	3.88586	2011	1998.85	12.1509	-10.7231	22.8741
JAPAN	Shimotakada	4	4	3	Reticulitermes speratus	106.672	4.03275	2011	1995.97	15.0317	-10.7231	25.7548
JAPAN	Takahashi	5	1	4	Reticulitermes speratus	115.51	3.28093	2011	1994.64	16.3617	-10.1943	26.556
JAPAN	Takahashi	5	4	3	Reticulitermes speratus	154.157	4.05947	2011	1989.82	21.1845	-10.1943	31.3788
JAPAN	Takahashi	5	6	9	Reticulitermes speratus	185.816	3.91263	2011	1986.69	24.3057	-10.1943	34.5
JAPAN	Ryuten	6	4	6	Reticulitermes speratus	191.197	1.96519	2011	1986.22	24.7827	-8.19811	32.9808
JAPAN	Ryuten	6	4	8	Reticulitermes speratus	288.666	4.51352	2011	1979.33	31.6667	-8.19811	39.8648
JAPAN	Ryuten	6	5	1	Reticulitermes speratus	183.254	4.31319	2011	1986.93	24.0737	-8.19811	32.2718
JAPAN	Ryuten	7	3	5	Reticulitermes speratus	150.905	1.92506	2011	1990.17	20.8282	-9.89408	30.7223
JAPAN	Ryuten	7	3	6	Reticulitermes speratus	150.098	4.07282	2011	1990.26	20.7386	-9.89408	30.6327
JAPAN	Ryuten	7	5	4	Reticulitermes speratus	139.548	4.16629	2011	1991.48	19.5209	-9.89408	29.4149
USA	Schenck Memorial Forest	8	10	2	Reticulitermes virginicus	104.221	3.32877	2011	1996.36	14.6432	-4.02243	18.6656
USA	Schenck Memorial Forest	8	2	7	Reticulitermes virginicus	96.5205	3.27526	2011	1997.64	13.3606	-4.02243	17.383
USA	Schenck Memorial Forest	8	8	7	Reticulitermes flavipes	181.383	4.24646	2011	1987.1	23.9022	-4.02243	27.9246
USA	Yates Mill Pond forest	9	5	10	Reticulitermes flavipes	153.298	1.96521	2011	1989.91	21.0911	0.654885	20.4362
USA	Yates Mill Pond forest	9	6	2	Reticulitermes flavipes	163.068	1.91172	2011	1988.88	22.1235	0.654885	21.4687
USA	Yates Mill Pond forest	9	7	10	Reticulitermes flavipes	186.658	4.21976	2011	1986.62	24.3812	0.654885	23.7263
USA	Lake Wheeler forest	10	6	10	Reticulitermes flavipes	224.683	3.5694	2011	1983.52	27.4795	-1.75606	29.2355
USA	Lake Wheeler forest	10	6	2	Reticulitermes flavipes	260.821	2.03213	2011	1981.03	29.9717	-1.75606	31.7277
USA	Lake Wheeler forest	10	10	10	Reticulitermes flavipes	146.303	4.17969	2011	1990.69	20.3107	-1.75606	22.0668
USA	Lake Johnson forest	11	3	1	Reticulitermes flavipes	221.798	1.96526	2011	1983.74	27.2635	-5.91138	33.1749
USA	Lake Johnson forest	11	3	7	Reticulitermes virginicus	253.492	3.64962	2011	1981.5	29.4954	-5.91138	35.4068
USA	Lake Johnson forest	11	5	3	Reticulitermes virginicus	192.386	4.24647	2011	1986.11	24.8863	-5.91138	30.7977
USA	Lake Johnson forest	12	1	7	Reticulitermes flavipes	177.935	1.93849	2011	1987.42	23.5815	-6.207	29.7885
USA	Lake Johnson forest	12	2	4	Reticulitermes flavipes	257.302	3.63625	2011	1981.26	29.7447	-6.207	35.9517
USA	Lake Johnson forest	12	4	1	Reticulitermes flavipes	248.084	4.46014	2011	1981.86	29.1351	-6.207	35.3421
JAPAN	Kasaiyama	1	2	1	Brachyponera chinensis	117.903	3.30774	2011	1994.3	16.7044	-13.9221	30.6265
JAPAN	Kasaiyama	1	4	5	Brachyponera chinensis	85.0663	3.93928	2011	1999.75	11.2497	-13.9221	25.1719
JAPAN	Washuzan	2	4	11	Brachyponera chinensis	68.5336	1.85822	2011	2003.36	7.63858	-20.4721	28.1107
JAPAN	Washuzan	2	6	6	Brachyponera chinensis	66.3581	3.88586	2011	2003.9	7.09955	-20.4721	27.5716
JAPAN	Hattantoge	3	2	4	Brachyponera chinensis	113.728	3.2619	2011	1994.9	16.102	-14.9719	31.0739
JAPAN	Hattantoge	3	3	4	Brachyponera chinensis	147.16	4.09953	2011	1990.59	20.4083	-14.9719	35.3802
JAPAN	Hattantoge	3	4	10	Brachyponera chinensis	72.7277	3.49861	2011	2002.37	8.63113	-14.9719	23.6031
JAPAN	Shimotakada	4	5	5	Brachyponera chinensis	69.9149	3.15493	2011	2003.03	7.97202	-10.7231	18.6952
JAPAN	Shimotakada	4	10	9	Brachyponera chinensis	65.0495	3.85915	2011	2004.23	6.76672	-10.7231	17.4899
JAPAN	Ryuten	6	1	4	Brachyponera chinensis	76.658	2.35282	2011	2001.49	9.51062	-8.19811	17.7087
JAPAN	Ryuten	6	4	6	Brachyponera chinensis	120.132	4.0194	2011	1993.98	17.0174	-8.19811	25.2155
JAPAN	Ryuten	7	2	12	Brachyponera chinensis	80.5616	3.19501	2011	2000.66	10.3406	-9.89408	20.2346
JAPAN	Ryuten	7	2	12	Brachyponera chinensis	117.542	4.00605	2011	1994.35	16.6531	-9.89408	26.5472
JAPAN	Ryuten	7	5	4	Brachyponera chinensis	97.8723	3.57874	2011	1997.41	13.593	-9.89408	23.4871
USA	Schenck Memorial Forest	8	1	2	Brachyponera chinensis	72.4035	1.88497	2011	2002.44	8.55648	-4.02243	12.5789
USA	Schenck Memorial Forest	8	2	10	Brachyponera chinensis	56.984	3.87251	2011	2006.45	4.55469	-4.02243	8.57712
USA	Schenck Memorial Forest	8	8	7	Brachyponera chinensis	74.7545	3.91261	2011	2001.91	9.09043	-4.02243	13.1129
USA	Yates Mill Pond forest	9	2	2	Brachyponera chinensis	87.6861	3.21401	2011	1999.24	11.7566	0.654885	11.1017
USA	Yates Mill Pond forest	9	3	10	Brachyponera chinensis	62.4157	3.79242	2011	2004.92	6.07609	0.654885	5.42121
USA	Yates Mill Pond forest	9	6	7	Brachyponera chinensis	54.8042	3.92596	2011	2007.1	3.90294	0.654885	3.24806
USA	Lake Wheeler forest	10	4	9	Brachyponera chinensis	90.5727	1.84487	2011	1998.7	12.2978	-1.75606	14.0539
USA	Lake Wheeler forest	10	6	2	Brachyponera chinensis	76.3836	3.83248	2011	2001.55	9.45068	-1.75606	11.2067
USA	Lake Wheeler forest	10	6	6	Brachyponera chinensis	62.6561	3.85919	2011	2004.86	6.14032	-1.75606	7.89638
USA	Lake Johnson forest	11	1	8	Brachyponera chinensis	55.2498	1.78938	2011	2006.96	4.03826	-5.91138	9.94964
USA	Lake Johnson forest	11	2	1	Brachyponera chinensis	61.5077	3.80578	2011	2005.17	5.8312	-5.91138	11.7426
USA	Lake Johnson forest	11	5	3	Brachyponera chinensis	87.9745	4.03279	2011	1999.19	11.8115	-5.91138	17.7228
USA	Lake Johnson forest	12	9	3	Brachyponera chinensis	57	2	2011	2006.44	4.55939	-1.75606	6.31545
JAPAN	Kasaiyama	1	1		Litter	18.8598	3.36507	2011	2024.92	-13.9221
JAPAN	Washuzan	2	1		Litter	12.744	3.33837	2011	2031.47	-20.4721
JAPAN	Hattantoge	3	1		Litter	17.7114	3.36507	2011	2025.97	-14.9719
JAPAN	Shimotakada	4	1		Litter	22.8392	3.39178	2011	2021.72	-10.7231
JAPAN	Takahashi	5	1		Litter	23.5736	3.37843	2011	2021.19	-10.1943
JAPAN	Ryuten	6	1		Litter	26.5648	3.43184	2011	2019.2	-8.19811
JAPAN	Ryuten	7	1		Litter	24.0009	3.37843	2011	2020.89	-9.89408
USA	Schenck Memorial Forest	8	1		Litter	34.1061	3.56541	2011	2015.02	-4.02243
USA	Yates Mill Pond forest	9	1		Litter	45.1228	3.43187	2011	2010.35	0.654885
USA	Lake Wheeler forest	10	1		Litter	39.0603	3.40517	2011	2012.76	-1.75606
USA	Lake Johnson forest	11	1		Litter	30.4606	3.39181	2011	2016.91	-5.91138
USA	Lake Johnson forest	12	1		Litter	29.9265	3.37846	2011	2017.21	-6.207
