# Supplementary material for: Radiocarbon analysis reveals expanded diet breadth associates with the invasion of a predatory ant
Source: Sci Rep. 2017 Nov 3;7:15016. doi: 10.1038/s41598-017-15105-1 (PMC5670172; doi:10.1038/s41598-017-15105-1)
Supplement: Supplementary file 3 — Dataset S2 [file 41598_2017_15105_MOESM3_ESM.xlsx]

## Sheet: Sheet1
Dataset S2 Stable isotope analyses
Country	Location	Trans. no.	point no.	wood no.	speacies	Sample type	δ15N ‰	δ13C ‰	N%	C%
JAPAN	Washuzan	2	3	2	Reticulitermes speratus	Termite	-1.03819	-24.8803	8.49527	49.5968
JAPAN	Washuzan	2	7	4	Reticulitermes speratus	Termite	0.928182	-25.3978	10.9192	47.4092
JAPAN	Washuzan	2	10	1	Reticulitermes speratus	Termite	-1.8868	-26.1192	10.3883	46.9923
JAPAN	Washuzan	2	10	3	Reticulitermes speratus	Termite	-0.629705	-25.7795	9.36506	49.0001
JAPAN	Hattantoge	3	2	4	Reticulitermes speratus	Termite	1.18458	-25.6293	11.2132	46.8738
JAPAN	Hattantoge	3	3	3	Reticulitermes speratus	Termite	-0.813493	-25.0305	11.7026	48.5849
JAPAN	Hattantoge	3	4	2	Reticulitermes speratus	Termite	0.195751	-25.7585	10.3877	48.6367
JAPAN	Hattantoge	3	6	9	Reticulitermes speratus	Termite	-1.18788	-27.2275	10.0915	49.2456
JAPAN	Hattantoge	3	10	2	Reticulitermes speratus	Termite	1.4437	-27.6949	10.0801	48.086
JAPAN	Shimotakada	4	1	2	Reticulitermes speratus	Termite	-2.79067	-26.4001	11.0257	47.0258
JAPAN	Shimotakada	4	2	2	Reticulitermes speratus	Termite	-2.9745	-26.9974	10.4475	48.2647
JAPAN	Shimotakada	4	4	3	Reticulitermes speratus	Termite	-1.82864	-26.7079	9.88113	49.0721
JAPAN	Shimotakada	4	7	3	Reticulitermes speratus	Termite	-1.98126	-26.9807	10.393	48.7967
JAPAN	Shimotakada	4	10	1	Reticulitermes speratus	Termite	-1.85364	-27.5252	9.38127	48.3532
JAPAN	Takahashi	5	1	4	Reticulitermes speratus	Termite	-1.10724	-27.1101	10.4997	48.278
JAPAN	Takahashi	5	4	3	Reticulitermes speratus	Termite	-0.879065	-26.6829	10.2386	49.8333
JAPAN	Takahashi	5	5	10	Reticulitermes speratus	Termite	-2.59794	-26.4138	9.98967	49.2572
JAPAN	Takahashi	5	6	9	Reticulitermes speratus	Termite	-0.517997	-26.7457	10.303	49.0128
JAPAN	Takahashi	5	10	5	Reticulitermes speratus	Termite	-1.83211	-27.0161	10.0681	47.4872
JAPAN	Ryuten	6	4	6	Reticulitermes speratus	Termite	-1.41414	-26.1371	10.0421	48.1449
JAPAN	Ryuten	6	4	8	Reticulitermes speratus	Termite	-1.2349	-26.9461	8.13444	51.3238
JAPAN	Ryuten	6	5	1	Reticulitermes speratus	Termite	-0.0782136	-26.6039	9.36127	48.1599
JAPAN	Ryuten	6	5	8	Reticulitermes speratus	Termite	-0.88883	-26.2757	9.41503	47.0891
JAPAN	Ryuten	6	8	10	Reticulitermes speratus	Termite	-1.56657	-26.4495	9.26087	48.8933
JAPAN	Ryuten	7	3	5	Reticulitermes speratus	Termite	-2.42437	-26.8419	8.93015	50.1057
JAPAN	Ryuten	7	3	6	Reticulitermes speratus	Termite	-2.98367	-26.8523	9.07219	47.6415
JAPAN	Ryuten	7	4	5	Reticulitermes speratus	Termite	-0.901554	-27.4038	8.04556	49.5193
JAPAN	Ryuten	7	5	4	Reticulitermes speratus	Termite	-1.24186	-25.5153	8.85591	47.4167
USA	Schenck Memorial Forest	8	2	7	Reticulitermes virginicus	Termite	-1.58768	-24.4063	9.77036	48.8114
USA	Schenck Memorial Forest	8	10	2	Reticulitermes flavipes	Termite	-1.09861	-26.1222	9.75025	47.3642
USA	Yates Mill Pond forest	9	5	10	Reticulitermes virginicus	Termite	0.227514	-26.6191	10.0231	47.5614
USA	Yates Mill Pond forest	9	6	2	Reticulitermes virginicus	Termite	-2.35133	-27.9203	8.10676	48.7929
USA	Yates Mill Pond forest	9	7	10	Reticulitermes flavipes	Termite	-1.28641	-26.2232	7.66954	47.1369
USA	Yates Mill Pond forest	9	8	3	Reticulitermes flavipes	Termite	-1.1205	-27.0062	9.64602	51.047
USA	Yates Mill Pond forest	9	9	10	Reticulitermes flavipes	Termite	-1.72414	-27.0329	9.74501	49.7142
USA	Yates Mill Pond forest	9	10	2	Reticulitermes flavipes	Termite	-1.64616	-25.7081	9.66004	48.5979
USA	Lake Wheeler forest	10	6	2	Reticulitermes flavipes	Termite	-0.54871	-24.8246	11.2452	47.1029
USA	Lake Wheeler forest	10	6	10	Reticulitermes flavipes	Termite	0.237046	-26.1243	7.76496	49.3496
USA	Lake Wheeler forest	10	10	7	Reticulitermes flavipes	Termite	2.32239	-27.1159	8.61209	51.2916
USA	Lake Wheeler forest	10	10	10	Reticulitermes flavipes	Termite	1.69268	-27.133	8.643	53.1697
USA	Lake Johnson forest	11	3	1	Reticulitermes flavipes	Termite	-0.508887	-27.8893	8.46191	51.5916
USA	Lake Johnson forest	11	3	7	Reticulitermes virginicus	Termite	-2.06617	-26.0378	10.4104	49.262
USA	Lake Johnson forest	11	5	3	Reticulitermes virginicus	Termite	0.0089983	-25.1178	10.5616	48.6987
USA	Lake Johnson forest	11	7	8	Reticulitermes flavipes	Termite	-0.180203	-27.7474	8.77687	49.7778
USA	Lake Johnson forest	11	10	8	Reticulitermes flavipes	Termite	0.561264	-27.0662	9.55547	51.2843
USA	Lake Johnson forest	11	10	8	Reticulitermes flavipes	Termite	0.0150265	-26.9799	9.64226	52.6746
USA	Lake Johnson forest	12	1	7	Reticulitermes flavipes	Termite	-2.35829	-25.5506	9.42207	51.7581
USA	Lake Johnson forest	12	2	4	Reticulitermes flavipes	Termite	-0.808154	-25.596	10.5334	49.7057
USA	Lake Johnson forest	12	4	1	Reticulitermes virginicus	Termite	-1.41429	-25.3093	8.94133	51.5218
USA	Lake Johnson forest	12	5	9	Reticulitermes flavipes	Termite	-0.511413	-26.0287	11.2041	49.7086
USA	Lake Johnson forest	12	6	10	Reticulitermes flavipes	Termite	-0.96489	-26.1752	10.6833	49.3631
JAPAN	Kasaiyama	1	2	1	Brachyponera chinensis	Ant	3.50704	-22.7262	12.4362	47.1974
JAPAN	Kasaiyama	1	4	5	Brachyponera chinensis	Ant	1.5699	-23.7458	12.3085	48.0455
JAPAN	Kasaiyama	1	5	1	Brachyponera chinensis	Ant	2.75309	-24.7404	12.5171	46.7815
JAPAN	Kasaiyama	1	9	20	Brachyponera chinensis	Ant	4.0955	-24.3654	12.5856	47.507
JAPAN	Washuzan	2	4	11	Brachyponera chinensis	Ant	1.86794	-24.6203	11.1273	50.6633
JAPAN	Washuzan	2	6	6	Brachyponera chinensis	Ant	3.68291	-25.7759	11.5	49.5527
JAPAN	Washuzan	2	9	5	Brachyponera chinensis	Ant	2.5439	-24.4949	12.9499	46.8078
JAPAN	Washuzan	2	10	10	Brachyponera chinensis	Ant	3.99794	-24.6873	12.5472	47.944
JAPAN	Hattantoge	3	2	4	Brachyponera chinensis	Ant	4.56561	-24.0575	12.4345	47.3338
JAPAN	Hattantoge	3	3	4	Brachyponera chinensis	Ant	4.44361	-24.6297	11.762	48.7827
JAPAN	Hattantoge	3	4	10	Brachyponera chinensis	Ant	3.31175	-22.1049	12.536	46.1589
JAPAN	Hattantoge	3	6	3	Brachyponera chinensis	Ant	5.21343	-25.3518	12.3857	47.2643
JAPAN	Shimotakada	4	5	5	Brachyponera chinensis	Ant	2.41304	-24.4927	11.7811	48.1001
JAPAN	Shimotakada	4	10	9	Brachyponera chinensis	Ant	2.20927	-24.9474	10.9388	46.1113
JAPAN	Ryuten	6	1	4	Brachyponera chinensis	Ant	4.21687	-25.2286	11.6923	48.574
JAPAN	Ryuten	6	4	6	Brachyponera chinensis	Ant	3.05133	-24.6168	11.5632	48.0199
JAPAN	Ryuten	6	10	9	Brachyponera chinensis	Ant	5.3536	-25.4262	10.1564	51.5112
JAPAN	Ryuten	7	1	8	Brachyponera chinensis	Ant	3.04386	-24.9095	11.0014	50.9937
JAPAN	Ryuten	7	2	12	Brachyponera chinensis	Ant	0.63655	-24.3464	11.8966	48.5708
JAPAN	Ryuten	7	5	4	Brachyponera chinensis	Ant	2.06034	-24.0234	11.2811	49.3749
JAPAN	Ryuten	7	7	10	Brachyponera chinensis	Ant	3.30242	-24.7148	11.1013	51.1239
USA	Schenck Memorial Forest	8	1	2	Brachyponera chinensis	Ant	7.20821	-24.842	9.64478	54.2698
USA	Schenck Memorial Forest	8	2	10	Brachyponera chinensis	Ant	3.78764	-24.8999	10.3479	51.6042
USA	Schenck Memorial Forest	8	4	5	Brachyponera chinensis	Ant	5.26148	-25.2243	10.275	52.071
USA	Schenck Memorial Forest	8	6	9	Brachyponera chinensis	Ant	2.70665	-24.7267	12.0834	49.2394
USA	Schenck Memorial Forest	8	8	7	Brachyponera chinensis	Ant	3.19581	-23.6338	11.5748	49.4707
USA	Yates Mill Pond forest	9	2	2	Brachyponera chinensis	Ant	4.82131	-24.6815	12.3666	48.1451
USA	Yates Mill Pond forest	9	3	10	Brachyponera chinensis	Ant	3.40516	-25.8079	11.3748	49.2618
USA	Yates Mill Pond forest	9	6	7	Brachyponera chinensis	Ant	2.63189	-24.3602	12.2991	48.5982
USA	Yates Mill Pond forest	9	8	9	Brachyponera chinensis	Ant	2.094	-25.5365	12.7526	47.6422
USA	Yates Mill Pond forest	9	10	1	Brachyponera chinensis	Ant	2.59692	-25.2509	12.0738	47.8976
USA	Lake Wheeler forest	10	4	9	Brachyponera chinensis	Ant	3.04447	-25.2777	11.9184	48.3336
USA	Lake Wheeler forest	10	6	2	Brachyponera chinensis	Ant	2.81338	-24.5701	12.7446	47.6474
USA	Lake Wheeler forest	10	6	6	Brachyponera chinensis	Ant	3.56376	-25.1693	11.7457	49.4959
USA	Lake Wheeler forest	10	7	8	Brachyponera chinensis	Ant	3.19494	-23.9603	13.1565	47.3325
USA	Lake Wheeler forest	10	10	3	Brachyponera chinensis	Ant	6.11779	-25.0153	11.4009	50.356
USA	Lake Johnson forest	11	1	8	Brachyponera chinensis	Ant	2.73598	-25.0288	11.7715	48.962
USA	Lake Johnson forest	11	2	1	Brachyponera chinensis	Ant	4.06695	-24.8965	12.4549	48.1029
USA	Lake Johnson forest	11	3	3	Brachyponera chinensis	Ant	4.05115	-25.0863	11.5769	48.832
USA	Lake Johnson forest	11	5	3	Brachyponera chinensis	Ant	3.72889	-25.0434	10.8574	51.3814
USA	Lake Johnson forest	11	6	20	Brachyponera chinensis	Ant	3.33037	-26.542	10.7897	51.6099
USA	Lake Johnson forest	11	7	7	Brachyponera chinensis	Ant	4.52414	-24.8744	12.1796	48.8886
USA	Lake Johnson forest	11	8	5	Brachyponera chinensis	Ant	3.89933	-24.7927	12.2909	48.0496
USA	Lake Johnson forest	11	9	2	Brachyponera chinensis	Ant	3.54605	-25.637	11.3039	49.4991
USA	Lake Johnson forest	11	10	1	Brachyponera chinensis	Ant	2.14856	-25.392	12.1694	48.322
USA	Lake Johnson forest	12	9	3	Brachyponera chinensis	Ant	5.77485	-24.7083	12.7048	47.6548
JAPAN	Kasaiyama	1			Litter	Litter	-2.58308	-29.5411	1.44964	44.7851
JAPAN	Washuzan	2			Litter	Litter	-2.29908	-28.8841	1.66755	44.622
JAPAN	Hattantoge	3			Litter	Litter	-2.19208	-29.9801	1.28721	45.7382
JAPAN	Shimotakada	4			Litter	Litter	-5.01508	-29.3911	1.29517	46.4618
JAPAN	Takahashi	5			Litter	Litter	-3.77408	-29.7811	1.6386	47.3491
JAPAN	Ryuten	6			Litter	Litter	-2.19008	-29.9081	1.42372	45.0234
JAPAN	Ryuten	7			Litter	Litter	-3.86108	-29.9311	1.06612	46.7301
USA	Schenck Memorial Forest	8			Litter	Litter	-1.87308	-29.1691	1.05965	44.4241
USA	Yates Mill Pond forest	9			Litter	Litter	-4.95608	-29.3641	1.22354	45.7289
USA	Lake Wheeler forest	10			Litter	Litter	-3.98108	-29.6351	1.03829	45.3716
USA	Lake Johnson forest	11			Litter	Litter	-3.98008	-29.7281	1.09005	44.6555
USA	Lake Johnson forest	12			Litter	Litter	-4.13608	-29.4301	1.34898	48.2748
