# Supplementary material for: Radiocarbon analysis reveals expanded diet breadth associates with the invasion of a predatory ant
Source: Sci Rep. 2017 Nov 3;7:15016. doi: 10.1038/s41598-017-15105-1 (PMC5670172; doi:10.1038/s41598-017-15105-1)
Supplement: Supplementary file 4 — Dataset S3 [file 41598_2017_15105_MOESM4_ESM.xlsx]

## Sheet: Sheet1
Dataset S3 Number of the nests of termite and ant species collected at each sampling point in Japan
							termite		ant
Date	Location	Trans. no.	point no.	wood no.	Latitude, Longitude	wood sp.	Reticulitermes speratus	Total no. sp	Brachyponera chinensis	Brachyponera nakasujii	Euponera pilosior	Camponotus bishamon	Camponotus devestivus	Camponotus itoi	Camponotus japonicus	Camponotus kiusiuensis	Camponotus obscuripes	Camponotus quadrinotatus	Camponotus vitiosus	Camponortus yamaokai	Crematogaster matsumurai	Crematogaster teranishii	Cryptopone sauteri	Hypoponera beppin	Hypoponera sauteri	Lasius alienus	Lasius flavus	Lasius hayashi	Lasius japonicus	Lasius productus	Lasius nipponensis	Monomorium intrudens	Monomorium triviale	Ochetellus glaber	Pheidole noda	Polyrhachis lamellidens	Nylanderia flavipes	Pristomyrmex punctatus	Stenamma owstoni	Strumigenys lewisi	Temnothorax congruus	Temnothorax makora	Tetramorium tsushimae	Vollenhovia emeryi
20110726	Kasaiyama	1	1	1	N34.718900, E133.934233	other
20110726	Kasaiyama	1	1	2	N34.718900, E133.934233	other		3															1																	1				1
20110726	Kasaiyama	1	1	3	N34.718900, E133.934233	other
20110726	Kasaiyama	1	1	4	N34.718900, E133.934233	other		1																						1
20110726	Kasaiyama	1	1	5	N34.718900, E133.934233	other
20110726	Kasaiyama	1	1	6	N34.718900, E133.934233	other		1																														1
20110726	Kasaiyama	1	1	7	N34.718900, E133.934233	other
20110726	Kasaiyama	1	1	8	N34.718900, E133.934233	other		1	1
20110726	Kasaiyama	1	1	9	N34.718900, E133.934233	other		1	1
20110726	Kasaiyama	1	1	10	N34.718900, E133.934233	other
20110726	Kasaiyama	1	2	1	N34.718900, E133.934233	quercus	1	1	1
20110726	Kasaiyama	1	2	2	N34.718900, E133.934233	pine		1																					1
20110726	Kasaiyama	1	2	3	N34.718900, E133.934233	pine	1	1																																				1
20110726	Kasaiyama	1	2	4	N34.718900, E133.934233	pine
20110726	Kasaiyama	1	2	5	N34.718900, E133.934233	pine
20110726	Kasaiyama	1	2	6	N34.718900, E133.934233	other
20110726	Kasaiyama	1	2	7	N34.718900, E133.934233	pine
20110726	Kasaiyama	1	2	8	N34.718900, E133.934233	pine	1
20110726	Kasaiyama	1	2	9	N34.718900, E133.934233	pine		1	1
20110726	Kasaiyama	1	2	10	N34.718900, E133.934233	pine
20110726	Kasaiyama	1	3	1	N34.718900, E133.934233	pine
20110726	Kasaiyama	1	3	2	N34.718900, E133.934233	pine
20110726	Kasaiyama	1	3	3	N34.718900, E133.934233	pine
20110726	Kasaiyama	1	3	4	N34.718900, E133.934233	pine
20110726	Kasaiyama	1	3	5	N34.718900, E133.934233	pine
20110726	Kasaiyama	1	3	6	N34.718900, E133.934233	pine		1		1
20110726	Kasaiyama	1	3	7	N34.718900, E133.934233	pine
20110726	Kasaiyama	1	3	8	N34.718900, E133.934233	pine
20110726	Kasaiyama	1	3	9	N34.718900, E133.934233	pine
20110726	Kasaiyama	1	3	10	N34.718900, E133.934233	pine
20110726	Kasaiyama	1	4	1	N34.718900, E133.934233	pine		1																						1
20110726	Kasaiyama	1	4	2	N34.718900, E133.934233	pine
20110726	Kasaiyama	1	4	3	N34.718900, E133.934233	pine		1																																				1
20110726	Kasaiyama	1	4	4	N34.718900, E133.934233	pine		1																																				1
20110726	Kasaiyama	1	4	5	N34.718900, E133.934233	pine		2	1																					1
20110726	Kasaiyama	1	4	6	N34.718900, E133.934233	pine
20110726	Kasaiyama	1	4	7	N34.718900, E133.934233	pine
20110726	Kasaiyama	1	4	8	N34.718900, E133.934233	pine		1																					1
20110726	Kasaiyama	1	4	9	N34.718900, E133.934233	pine		2								1						1
20110726	Kasaiyama	1	4	10	N34.718900, E133.934233	pine	1
20110726	Kasaiyama	1	5	1	N34.718900, E133.934233	pine	1	1	1
20110726	Kasaiyama	1	5	2	N34.718900, E133.934233	pine
20110726	Kasaiyama	1	5	3	N34.718900, E133.934233	pine		1														1
20110726	Kasaiyama	1	5	4	N34.718900, E133.934233	pine		2															1																					1
20110726	Kasaiyama	1	5	5	N34.718900, E133.934233	pine
20110726	Kasaiyama	1	5	6	N34.718900, E133.934233	pine
20110726	Kasaiyama	1	5	7	N34.718900, E133.934233	cherry
20110726	Kasaiyama	1	5	8	N34.718900, E133.934233	cherry	1
20110726	Kasaiyama	1	5	9	N34.718900, E133.934233	pine
20110726	Kasaiyama	1	5	10	N34.718900, E133.934233	pine
20110726	Kasaiyama	1	6	1	N34.718900, E133.934233	pine
20110726	Kasaiyama	1	6	2	N34.718900, E133.934233	pine
20110726	Kasaiyama	1	6	3	N34.718900, E133.934233	pine		1																																				1
20110726	Kasaiyama	1	6	4	N34.718900, E133.934233	pine		1																														1
20110726	Kasaiyama	1	6	5	N34.718900, E133.934233	pine	1	1														1
20110726	Kasaiyama	1	6	6	N34.718900, E133.934233	pine		2														1								1
20110726	Kasaiyama	1	6	7	N34.718900, E133.934233	pine
20110726	Kasaiyama	1	6	8	N34.718900, E133.934233	pine
20110726	Kasaiyama	1	6	9	N34.718900, E133.934233	pine
20110726	Kasaiyama	1	6	10	N34.718900, E133.934233	pine
20110726	Kasaiyama	1	7	1	N34.718900, E133.934233	pine	1
20110726	Kasaiyama	1	7	2	N34.718900, E133.934233	pine
20110726	Kasaiyama	1	7	3	N34.718900, E133.934233	pine
20110726	Kasaiyama	1	7	4	N34.718900, E133.934233	pine
20110726	Kasaiyama	1	7	5	N34.718900, E133.934233	other		1														1
20110726	Kasaiyama	1	7	6	N34.718900, E133.934233	pine
20110726	Kasaiyama	1	7	7	N34.718900, E133.934233	pine
20110726	Kasaiyama	1	7	8	N34.718900, E133.934233	pine		1														1
20110726	Kasaiyama	1	7	9	N34.718900, E133.934233	other
20110726	Kasaiyama	1	7	10	N34.718900, E133.934233	pine
20110726	Kasaiyama	1	8	1	N34.718900, E133.934233	pine		1																																				1
20110726	Kasaiyama	1	8	2	N34.718900, E133.934233	pine
20110726	Kasaiyama	1	8	3	N34.718900, E133.934233	pine
20110726	Kasaiyama	1	8	4	N34.718900, E133.934233	pine		1																						1
20110726	Kasaiyama	1	8	5	N34.718900, E133.934233	pine		2								1																						1
20110726	Kasaiyama	1	8	6	N34.718900, E133.934233	pine		1														1
20110726	Kasaiyama	1	8	7	N34.718900, E133.934233	pine		1																																				1
20110726	Kasaiyama	1	8	8	N34.718900, E133.934233	pine		3	1																				1							1
20110726	Kasaiyama	1	8	9	N34.718900, E133.934233	pine
20110726	Kasaiyama	1	8	10	N34.718900, E133.934233	pine
20110726	Kasaiyama	1	9	1	N34.718900, E133.934233	pine
20110726	Kasaiyama	1	9	2	N34.718900, E133.934233	pine
20110726	Kasaiyama	1	9	3	N34.718900, E133.934233	pine		1								1
20110726	Kasaiyama	1	9	4	N34.718900, E133.934233	pine	1
20110726	Kasaiyama	1	9	5	N34.718900, E133.934233	pine	1
20110726	Kasaiyama	1	9	6	N34.718900, E133.934233	pine
20110726	Kasaiyama	1	9	7	N34.718900, E133.934233	other
20110726	Kasaiyama	1	9	8	N34.718900, E133.934233	pine		1
20110726	Kasaiyama	1	9	9	N34.718900, E133.934233	other
20110726	Kasaiyama	1	9	10	N34.718900, E133.934233	pine		1														1
20110726	Kasaiyama	1	9	20	N34.718900, E133.934233	pine		1	1
20110726	Kasaiyama	1	10	1	N34.718900, E133.934233	pine
20110726	Kasaiyama	1	10	2	N34.718900, E133.934233	pine
20110726	Kasaiyama	1	10	3	N34.718900, E133.934233	pine		1																																				1
20110726	Kasaiyama	1	10	4	N34.718900, E133.934233	pine		1																														1
20110726	Kasaiyama	1	10	5	N34.718900, E133.934233	pine		1																																				1
20110726	Kasaiyama	1	10	6	N34.718900, E133.934233	pine
20110726	Kasaiyama	1	10	7	N34.718900, E133.934233	pine
20110726	Kasaiyama	1	10	8	N34.718900, E133.934233	pine
20110726	Kasaiyama	1	10	9	N34.718900, E133.934233	pine		1														1
20110726	Kasaiyama	1	10	10	N34.718900, E133.934233	pine	1
20110726	Kasaiyama	1	10	12	N34.718900, E133.934233	pine		1	1
20110726	Washuzan	2	1	1	N34.435047, E133.816467	cherry		1																																				1
20110726	Washuzan	2	1	2	N34.435047, E133.816467	cherry
20110726	Washuzan	2	1	3	N34.435047, E133.816467	cherry
20110726	Washuzan	2	1	4	N34.435047, E133.816467	pine
20110726	Washuzan	2	1	5	N34.435047, E133.816467	pine
20110726	Washuzan	2	1	6	N34.435047, E133.816467	cherry		1																																				1
20110726	Washuzan	2	1	7	N34.435047, E133.816467	cherry
20110726	Washuzan	2	1	8	N34.435047, E133.816467	cherry
20110726	Washuzan	2	1	9	N34.435047, E133.816467	cherry
20110726	Washuzan	2	1	10	N34.435047, E133.816467	other		1		1
20110726	Washuzan	2	2	1	N34.435047, E133.816467	pine		1	1
20110726	Washuzan	2	2	2	N34.435047, E133.816467	pine		1	1
20110726	Washuzan	2	2	3	N34.435047, E133.816467	pine		1		1
20110726	Washuzan	2	2	4	N34.435047, E133.816467	pine		1	1
20110726	Washuzan	2	2	5	N34.435047, E133.816467	pine
20110726	Washuzan	2	2	6	N34.435047, E133.816467	pine
20110726	Washuzan	2	2	7	N34.435047, E133.816467	pine
20110726	Washuzan	2	2	8	N34.435047, E133.816467	pine
20110726	Washuzan	2	2	9	N34.435047, E133.816467	pine
20110726	Washuzan	2	2	10	N34.435047, E133.816467	pine
20110726	Washuzan	2	2	13	N34.435047, E133.816467	pine		1	1
20110726	Washuzan	2	3	1	N34.435047, E133.816467	pine		1		1
20110726	Washuzan	2	3	2	N34.435047, E133.816467	pine		1
20110726	Washuzan	2	3	3	N34.435047, E133.816467	pine
20110726	Washuzan	2	3	4	N34.435047, E133.816467	pine		1	1
20110726	Washuzan	2	3	5	N34.435047, E133.816467	pine		1	1
20110726	Washuzan	2	3	6	N34.435047, E133.816467	pine
20110726	Washuzan	2	3	7	N34.435047, E133.816467	pine
20110726	Washuzan	2	3	8	N34.435047, E133.816467	pine		1	1
20110726	Washuzan	2	3	9	N34.435047, E133.816467	pine
20110726	Washuzan	2	3	10	N34.435047, E133.816467	pine
20110726	Washuzan	2	4	1	N34.435047, E133.816467	pine
20110726	Washuzan	2	4	2	N34.435047, E133.816467	pine
20110726	Washuzan	2	4	3	N34.435047, E133.816467	pine		1																																				1
20110726	Washuzan	2	4	4	N34.435047, E133.816467	pine
20110726	Washuzan	2	4	5	N34.435047, E133.816467	pine
20110726	Washuzan	2	4	6	N34.435047, E133.816467	pine
20110726	Washuzan	2	4	7	N34.435047, E133.816467	pine
20110726	Washuzan	2	4	8	N34.435047, E133.816467	pine
20110726	Washuzan	2	4	9	N34.435047, E133.816467	pine
20110726	Washuzan	2	4	10	N34.435047, E133.816467	pine
20110726	Washuzan	2	4	11	N34.435047, E133.816467	pine		1	1
20110726	Washuzan	2	5	1	N34.435047, E133.816467	pine		1											1
20110726	Washuzan	2	5	2	N34.435047, E133.816467	pine
20110726	Washuzan	2	5	3	N34.435047, E133.816467	pine
20110726	Washuzan	2	5	4	N34.435047, E133.816467	pine		1											1
20110726	Washuzan	2	5	5	N34.435047, E133.816467	pine
20110726	Washuzan	2	5	6	N34.435047, E133.816467	pine
20110726	Washuzan	2	5	7	N34.435047, E133.816467	pine		1											1
20110726	Washuzan	2	5	8	N34.435047, E133.816467	pine
20110726	Washuzan	2	5	9	N34.435047, E133.816467	silver birch		1											1
20110726	Washuzan	2	5	10	N34.435047, E133.816467	silver birch
20110726	Washuzan	2	5	13	N34.435047, E133.816467	pine		2		1
20110726	Washuzan	2	6	1	N34.435047, E133.816467	pine
20110726	Washuzan	2	6	2	N34.435047, E133.816467	pine
20110726	Washuzan	2	6	3	N34.435047, E133.816467	pine
20110726	Washuzan	2	6	4	N34.435047, E133.816467	pine
20110726	Washuzan	2	6	5	N34.435047, E133.816467	pine		1	1
20110726	Washuzan	2	6	6	N34.435047, E133.816467	pine
20110726	Washuzan	2	6	7	N34.435047, E133.816467	pine
20110726	Washuzan	2	6	8	N34.435047, E133.816467	pine		1	1
20110726	Washuzan	2	6	9	N34.435047, E133.816467	pine
20110726	Washuzan	2	6	10	N34.435047, E133.816467	pine		1	1
20110726	Washuzan	2	7	1	N34.435047, E133.816467	pine
20110726	Washuzan	2	7	2	N34.435047, E133.816467	pine
20110726	Washuzan	2	7	3	N34.435047, E133.816467	pine
20110726	Washuzan	2	7	4	N34.435047, E133.816467	other
20110726	Washuzan	2	7	5	N34.435047, E133.816467	other		1																										1
20110726	Washuzan	2	7	6	N34.435047, E133.816467	cherry
20110726	Washuzan	2	7	7	N34.435047, E133.816467	other		1	1
20110726	Washuzan	2	7	8	N34.435047, E133.816467	other
20110726	Washuzan	2	7	9	N34.435047, E133.816467	other		1
20110726	Washuzan	2	7	10	N34.435047, E133.816467	other
20110726	Washuzan	2	8	1	N34.435047, E133.816467	pine
20110726	Washuzan	2	8	2	N34.435047, E133.816467	pine
20110726	Washuzan	2	8	3	N34.435047, E133.816467	pine		1	1
20110726	Washuzan	2	8	4	N34.435047, E133.816467	other		1	1
20110726	Washuzan	2	8	5	N34.435047, E133.816467	other
20110726	Washuzan	2	8	6	N34.435047, E133.816467	other
20110726	Washuzan	2	8	7	N34.435047, E133.816467	other		1														1
20110726	Washuzan	2	8	8	N34.435047, E133.816467	other		1											1
20110726	Washuzan	2	8	9	N34.435047, E133.816467	other
20110726	Washuzan	2	8	10	N34.435047, E133.816467	other		1	1
20110726	Washuzan	2	9	1	N34.435047, E133.816467	pine		1																													1
20110726	Washuzan	2	9	2	N34.435047, E133.816467	pine
20110726	Washuzan	2	9	3	N34.435047, E133.816467	pine
20110726	Washuzan	2	9	4	N34.435047, E133.816467	pine
20110726	Washuzan	2	9	5	N34.435047, E133.816467	pine		1	1
20110726	Washuzan	2	9	6	N34.435047, E133.816467	other		1																											1
20110726	Washuzan	2	9	7	N34.435047, E133.816467	pine		1																						1
20110726	Washuzan	2	9	8	N34.435047, E133.816467	pine
20110726	Washuzan	2	9	9	N34.435047, E133.816467	pine		1																											1
20110726	Washuzan	2	9	10	N34.435047, E133.816467	pine
20110726	Washuzan	2	10	1	N34.435047, E133.816467	pine
20110726	Washuzan	2	10	2	N34.435047, E133.816467	pine		1																											1
20110726	Washuzan	2	10	3	N34.435047, E133.816467	pine		1	1
20110726	Washuzan	2	10	4	N34.435047, E133.816467	other
20110726	Washuzan	2	10	5	N34.435047, E133.816467	pine
20110726	Washuzan	2	10	6	N34.435047, E133.816467	pine
20110726	Washuzan	2	10	7	N34.435047, E133.816467	pine
20110726	Washuzan	2	10	8	N34.435047, E133.816467	pine
20110726	Washuzan	2	10	9	N34.435047, E133.816467	pine
20110726	Washuzan	2	10	10	N34.435047, E133.816467	pine		1	1
20110808	Hattantoge	3	1	1	N34.691147, E134.184311	other		1																										1
20110808	Hattantoge	3	1	2	N34.691147, E134.184311	other		1																										1
20110808	Hattantoge	3	1	3	N34.691147, E134.184311	other
20110808	Hattantoge	3	1	4	N34.691147, E134.184311	other		1																							1
20110808	Hattantoge	3	1	5	N34.691147, E134.184311	pine		1											1
20110808	Hattantoge	3	1	6	N34.691147, E134.184311	pine
20110808	Hattantoge	3	1	7	N34.691147, E134.184311	other
20110808	Hattantoge	3	1	8	N34.691147, E134.184311	other		1																														1
20110808	Hattantoge	3	1	9	N34.691147, E134.184311	other
20110808	Hattantoge	3	1	10	N34.691147, E134.184311	pine		1																										1
20110808	Hattantoge	3	1	17	N34.691147, E134.184311	pine		1	1
20110808	Hattantoge	3	2	1	N34.691147, E134.184311	other
20110808	Hattantoge	3	2	2	N34.691147, E134.184311	other	1	1																							1
20110808	Hattantoge	3	2	3	N34.691147, E134.184311	other
20110808	Hattantoge	3	2	4	N34.691147, E134.184311	other	1	1	1
20110808	Hattantoge	3	2	5	N34.691147, E134.184311	other
20110808	Hattantoge	3	2	6	N34.691147, E134.184311	other
20110808	Hattantoge	3	2	7	N34.691147, E134.184311	other		1		1
20110808	Hattantoge	3	2	8	N34.691147, E134.184311	other
20110808	Hattantoge	3	2	9	N34.691147, E134.184311	other
20110808	Hattantoge	3	2	10	N34.691147, E134.184311	other
20110808	Hattantoge	3	3	1	N34.691147, E134.184311	pine		2								1													1
20110808	Hattantoge	3	3	2	N34.691147, E134.184311	pine
20110808	Hattantoge	3	3	3	N34.691147, E134.184311	pine	1
20110808	Hattantoge	3	3	4	N34.691147, E134.184311	pine		1	1
20110808	Hattantoge	3	3	5	N34.691147, E134.184311	pine
20110808	Hattantoge	3	3	6	N34.691147, E134.184311	pine	1
20110808	Hattantoge	3	3	7	N34.691147, E134.184311	pine
20110808	Hattantoge	3	3	8	N34.691147, E134.184311	pine	1
20110808	Hattantoge	3	3	9	N34.691147, E134.184311	other
20110808	Hattantoge	3	3	10	N34.691147, E134.184311	other		1								1
20110808	Hattantoge	3	4	1	N34.691147, E134.184311	other
20110808	Hattantoge	3	4	2	N34.691147, E134.184311	other	1
20110808	Hattantoge	3	4	3	N34.691147, E134.184311	other		1																						1
20110808	Hattantoge	3	4	4	N34.691147, E134.184311	other
20110808	Hattantoge	3	4	5	N34.691147, E134.184311	other
20110808	Hattantoge	3	4	6	N34.691147, E134.184311	other
20110808	Hattantoge	3	4	7	N34.691147, E134.184311	other		1								1
20110808	Hattantoge	3	4	8	N34.691147, E134.184311	other		1								1
20110808	Hattantoge	3	4	9	N34.691147, E134.184311	other
20110808	Hattantoge	3	4	10	N34.691147, E134.184311	pine		2	1																					1
20110808	Hattantoge	3	5	1	N34.691147, E134.184311	other		2														1	1
20110808	Hattantoge	3	5	2	N34.691147, E134.184311	other
20110808	Hattantoge	3	5	3	N34.691147, E134.184311	other	1
20110808	Hattantoge	3	5	4	N34.691147, E134.184311	other
20110808	Hattantoge	3	5	5	N34.691147, E134.184311	other
20110808	Hattantoge	3	5	6	N34.691147, E134.184311	other
20110808	Hattantoge	3	5	7	N34.691147, E134.184311	other
20110808	Hattantoge	3	5	8	N34.691147, E134.184311	other
20110808	Hattantoge	3	5	9	N34.691147, E134.184311	other	1
20110808	Hattantoge	3	5	10	N34.691147, E134.184311	Japanese cedar		1								1
20110808	Hattantoge	3	6	1	N34.691147, E134.184311	pine	1
20110808	Hattantoge	3	6	2	N34.691147, E134.184311	cherry		1																														1
20110808	Hattantoge	3	6	3	N34.691147, E134.184311	cherry		1	1
20110808	Hattantoge	3	6	4	N34.691147, E134.184311	pine		1																														1
20110808	Hattantoge	3	6	5	N34.691147, E134.184311	pine
20110808	Hattantoge	3	6	6	N34.691147, E134.184311	pine
20110808	Hattantoge	3	6	7	N34.691147, E134.184311	pine
20110808	Hattantoge	3	6	8	N34.691147, E134.184311	pine
20110808	Hattantoge	3	6	9	N34.691147, E134.184311	pine	1
20110808	Hattantoge	3	6	10	N34.691147, E134.184311	pine		1								1
20110808	Hattantoge	3	7	1	N34.691147, E134.184311	pine
20110808	Hattantoge	3	7	2	N34.691147, E134.184311	pine
20110808	Hattantoge	3	7	3	N34.691147, E134.184311	pine		3				1																										1						1
20110808	Hattantoge	3	7	4	N34.691147, E134.184311	pine		1																										1
20110808	Hattantoge	3	7	5	N34.691147, E134.184311	cherry
20110808	Hattantoge	3	7	6	N34.691147, E134.184311	cherry
20110808	Hattantoge	3	7	7	N34.691147, E134.184311	cherry
20110808	Hattantoge	3	7	8	N34.691147, E134.184311	cherry		1								1
20110808	Hattantoge	3	7	9	N34.691147, E134.184311	cherry
20110808	Hattantoge	3	7	10	N34.691147, E134.184311	pine		1																																				1
20110808	Hattantoge	3	7	11	N34.691147, E134.184311	pine		1		1
20110808	Hattantoge	3	8	1	N34.691147, E134.184311	pine		1								1
20110808	Hattantoge	3	8	2	N34.691147, E134.184311	other
20110808	Hattantoge	3	8	3	N34.691147, E134.184311	other
20110808	Hattantoge	3	8	4	N34.691147, E134.184311	other
20110808	Hattantoge	3	8	5	N34.691147, E134.184311	other
20110808	Hattantoge	3	8	6	N34.691147, E134.184311	other
20110808	Hattantoge	3	8	7	N34.691147, E134.184311	other
20110808	Hattantoge	3	8	8	N34.691147, E134.184311	other		1																														1
20110808	Hattantoge	3	8	9	N34.691147, E134.184311	other		2																				1												1
20110808	Hattantoge	3	8	10	N34.691147, E134.184311	other	1
20110808	Hattantoge	3	9	1	N34.691147, E134.184311	pine		2								1		1
20110808	Hattantoge	3	9	2	N34.691147, E134.184311	other		1																																1
20110808	Hattantoge	3	9	3	N34.691147, E134.184311	pine		1																															1
20110808	Hattantoge	3	9	4	N34.691147, E134.184311	pine
20110808	Hattantoge	3	9	5	N34.691147, E134.184311	pine		1						1
20110808	Hattantoge	3	9	6	N34.691147, E134.184311	other
20110808	Hattantoge	3	9	7	N34.691147, E134.184311	pine
20110808	Hattantoge	3	9	8	N34.691147, E134.184311	pine		2												1																							1
20110808	Hattantoge	3	9	9	N34.691147, E134.184311	other
20110808	Hattantoge	3	9	10	N34.691147, E134.184311	pine		1						1
20110808	Hattantoge	3	9	20	N34.691147, E134.184311	other		1	1
20110808	Hattantoge	3	10	1	N34.691147, E134.184311	other	1
20110808	Hattantoge	3	10	2	N34.691147, E134.184311	pine	1	2																1																			1
20110808	Hattantoge	3	10	3	N34.691147, E134.184311	other		1																						1
20110808	Hattantoge	3	10	4	N34.691147, E134.184311	pine	1	1																						1
20110808	Hattantoge	3	10	5	N34.691147, E134.184311	pine
20110808	Hattantoge	3	10	6	N34.691147, E134.184311	other		1																																			1
20110808	Hattantoge	3	10	7	N34.691147, E134.184311	other	1
20110808	Hattantoge	3	10	8	N34.691147, E134.184311	other		1						1
20110808	Hattantoge	3	10	9	N34.691147, E134.184311	other
20110808	Hattantoge	3	10	10	N34.691147, E134.184311	other
20110808	Hattantoge	3	10	12	N34.691147, E134.184311	other		1		1
20110822	Shimotakada	4	1	1	N34.764981, E133.833881	pine
20110822	Shimotakada	4	1	2	N34.764981, E133.833881	pine	1
20110822	Shimotakada	4	1	3	N34.764981, E133.833881	pine		1																								1
20110822	Shimotakada	4	1	4	N34.764981, E133.833881	cherry
20110822	Shimotakada	4	1	5	N34.764981, E133.833881	pine	1
20110822	Shimotakada	4	1	6	N34.764981, E133.833881	cherry
20110822	Shimotakada	4	1	7	N34.764981, E133.833881	pine
20110822	Shimotakada	4	1	8	N34.764981, E133.833881	pine
20110822	Shimotakada	4	1	9	N34.764981, E133.833881	pine
20110822	Shimotakada	4	1	10	N34.764981, E133.833881	pine	1
20110822	Shimotakada	4	2	1	N34.764981, E133.833881	pine		2															1																					1
20110822	Shimotakada	4	2	2	N34.764981, E133.833881	pine	1
20110822	Shimotakada	4	2	3	N34.764981, E133.833881	pine
20110822	Shimotakada	4	2	4	N34.764981, E133.833881	pine		1																																1
20110822	Shimotakada	4	2	5	N34.764981, E133.833881	pine		1																						1
20110822	Shimotakada	4	2	6	N34.764981, E133.833881	pine
20110822	Shimotakada	4	2	7	N34.764981, E133.833881	pine		1														1
20110822	Shimotakada	4	2	8	N34.764981, E133.833881	pine	1
20110822	Shimotakada	4	2	9	N34.764981, E133.833881	pine
20110822	Shimotakada	4	2	10	N34.764981, E133.833881	pine
20110822	Shimotakada	4	3	1	N34.764981, E133.833881	cherry		1																																			1
20110822	Shimotakada	4	3	2	N34.764981, E133.833881	pine		1																						1
20110822	Shimotakada	4	3	3	N34.764981, E133.833881	other
20110822	Shimotakada	4	3	4	N34.764981, E133.833881	pine		1																						1
20110822	Shimotakada	4	3	5	N34.764981, E133.833881	other
20110822	Shimotakada	4	3	6	N34.764981, E133.833881	other	1
20110822	Shimotakada	4	3	7	N34.764981, E133.833881	other
20110822	Shimotakada	4	3	8	N34.764981, E133.833881	other
20110822	Shimotakada	4	3	9	N34.764981, E133.833881	other
20110822	Shimotakada	4	3	10	N34.764981, E133.833881	other
20110822	Shimotakada	4	4	1	N34.764981, E133.833881	pine
20110822	Shimotakada	4	4	2	N34.764981, E133.833881	pine		1		1
20110822	Shimotakada	4	4	3	N34.764981, E133.833881	pine	1
20110822	Shimotakada	4	4	4	N34.764981, E133.833881	pine		3	1														1	1
20110822	Shimotakada	4	4	5	N34.764981, E133.833881	pine	1
20110822	Shimotakada	4	4	6	N34.764981, E133.833881	pine	1
20110822	Shimotakada	4	4	7	N34.764981, E133.833881	pine		1							1
20110822	Shimotakada	4	4	8	N34.764981, E133.833881	pine
20110822	Shimotakada	4	4	9	N34.764981, E133.833881	pine
20110822	Shimotakada	4	4	10	N34.764981, E133.833881	pine
20110822	Shimotakada	4	5	1	N34.764981, E133.833881	pine		2														1																						1
20110822	Shimotakada	4	5	2	N34.764981, E133.833881	sawtooth oak
20110822	Shimotakada	4	5	3	N34.764981, E133.833881	pine
20110822	Shimotakada	4	5	4	N34.764981, E133.833881	pine		1															1
20110822	Shimotakada	4	5	5	N34.764981, E133.833881	pine		1	1
20110822	Shimotakada	4	5	6	N34.764981, E133.833881	pine
20110822	Shimotakada	4	5	7	N34.764981, E133.833881	pine
20110822	Shimotakada	4	5	8	N34.764981, E133.833881	pine
20110822	Shimotakada	4	5	9	N34.764981, E133.833881	pine
20110822	Shimotakada	4	5	10	N34.764981, E133.833881	pine
20110822	Shimotakada	4	6	1	N34.764981, E133.833881	pine
20110822	Shimotakada	4	6	2	N34.764981, E133.833881	pine
20110822	Shimotakada	4	6	3	N34.764981, E133.833881	pine
20110822	Shimotakada	4	6	4	N34.764981, E133.833881	pine
20110822	Shimotakada	4	6	5	N34.764981, E133.833881	pine		1																																				1
20110822	Shimotakada	4	6	6	N34.764981, E133.833881	other
20110822	Shimotakada	4	6	7	N34.764981, E133.833881	pine
20110822	Shimotakada	4	6	8	N34.764981, E133.833881	pine
20110822	Shimotakada	4	6	9	N34.764981, E133.833881	pine		1																						1
20110822	Shimotakada	4	6	10	N34.764981, E133.833881	pine		2													1									1
20110822	Shimotakada	4	7	1	N34.764981, E133.833881	pine
20110822	Shimotakada	4	7	2	N34.764981, E133.833881	pine
20110822	Shimotakada	4	7	3	N34.764981, E133.833881	pine	1	1
20110822	Shimotakada	4	7	4	N34.764981, E133.833881	pine	1
20110822	Shimotakada	4	7	5	N34.764981, E133.833881	pine
20110822	Shimotakada	4	7	6	N34.764981, E133.833881	pine	1	1															1
20110822	Shimotakada	4	7	7	N34.764981, E133.833881	pine		1									1
20110822	Shimotakada	4	7	8	N34.764981, E133.833881	pine
20110822	Shimotakada	4	7	9	N34.764981, E133.833881	pine
20110822	Shimotakada	4	7	10	N34.764981, E133.833881	Japanese cedar
20110822	Shimotakada	4	8	1	N34.764981, E133.833881	pine		1																						1
20110822	Shimotakada	4	8	2	N34.764981, E133.833881	pine		2		1																				1
20110822	Shimotakada	4	8	3	N34.764981, E133.833881	pine
20110822	Shimotakada	4	8	4	N34.764981, E133.833881	pine
20110822	Shimotakada	4	8	5	N34.764981, E133.833881	pine		2		1																				1
20110822	Shimotakada	4	8	6	N34.764981, E133.833881	pine
20110822	Shimotakada	4	8	7	N34.764981, E133.833881	pine		1																						1
20110822	Shimotakada	4	8	8	N34.764981, E133.833881	pine
20110822	Shimotakada	4	8	9	N34.764981, E133.833881	pine
20110822	Shimotakada	4	8	10	N34.764981, E133.833881	pine		1														1
20110822	Shimotakada	4	9	1	N34.764981, E133.833881	pine
20110822	Shimotakada	4	9	2	N34.764981, E133.833881	pine
20110822	Shimotakada	4	9	3	N34.764981, E133.833881	pine
20110822	Shimotakada	4	9	4	N34.764981, E133.833881	pine
20110822	Shimotakada	4	9	5	N34.764981, E133.833881	pine		1									1
20110822	Shimotakada	4	9	6	N34.764981, E133.833881	pine		1										1
20110822	Shimotakada	4	9	7	N34.764981, E133.833881	pine	1
20110822	Shimotakada	4	9	8	N34.764981, E133.833881	pine
20110822	Shimotakada	4	9	9	N34.764981, E133.833881	pine
20110822	Shimotakada	4	9	10	N34.764981, E133.833881	pine		2		1							1
20110822	Shimotakada	4	10	1	N34.764981, E133.833881	pine	1	1														1
20110822	Shimotakada	4	10	2	N34.764981, E133.833881	pine		1																						1
20110822	Shimotakada	4	10	3	N34.764981, E133.833881	pine
20110822	Shimotakada	4	10	4	N34.764981, E133.833881	pine		1																																				1
20110822	Shimotakada	4	10	5	N34.764981, E133.833881	pine	1
20110822	Shimotakada	4	10	6	N34.764981, E133.833881	pine
20110822	Shimotakada	4	10	7	N34.764981, E133.833881	pine		1																						1
20110822	Shimotakada	4	10	8	N34.764981, E133.833881	pine
20110822	Shimotakada	4	10	9	N34.764981, E133.833881	pine		1	1
20110822	Shimotakada	4	10	10	N34.764981, E133.833881	other
20110822	Takahashi	5	1	1	N34.795536, E133.576878	pine		1															1
20110822	Takahashi	5	1	2	N34.795536, E133.576878	pine		1																														1
20110822	Takahashi	5	1	3	N34.795536, E133.576878	pine		1									1
20110822	Takahashi	5	1	4	N34.795536, E133.576878	pine	1
20110822	Takahashi	5	1	5	N34.795536, E133.576878	pine		1																						1
20110822	Takahashi	5	1	6	N34.795536, E133.576878	pine	1
20110822	Takahashi	5	1	7	N34.795536, E133.576878	pine		1														1
20110822	Takahashi	5	1	8	N34.795536, E133.576878	pine
20110822	Takahashi	5	1	9	N34.795536, E133.576878	pine	1
20110822	Takahashi	5	1	10	N34.795536, E133.576878	pine
20110822	Takahashi	5	2	1	N34.795536, E133.576878	pine
20110822	Takahashi	5	2	2	N34.795536, E133.576878	pine
20110822	Takahashi	5	2	3	N34.795536, E133.576878	pine		1																														1
20110822	Takahashi	5	2	4	N34.795536, E133.576878	pine
20110822	Takahashi	5	2	5	N34.795536, E133.576878	pine		1									1
20110822	Takahashi	5	2	6	N34.795536, E133.576878	pine	1	1															1
20110822	Takahashi	5	2	7	N34.795536, E133.576878	pine		2														1	1
20110822	Takahashi	5	2	8	N34.795536, E133.576878	pine
20110822	Takahashi	5	2	9	N34.795536, E133.576878	pine
20110822	Takahashi	5	2	10	N34.795536, E133.576878	pine		2									1																				1
20110822	Takahashi	5	3	1	N34.795536, E133.576878	pine	1
20110822	Takahashi	5	3	2	N34.795536, E133.576878	pine
20110822	Takahashi	5	3	3	N34.795536, E133.576878	pine		1															1
20110822	Takahashi	5	3	4	N34.795536, E133.576878	pine		1								1
20110822	Takahashi	5	3	5	N34.795536, E133.576878	pine
20110822	Takahashi	5	3	6	N34.795536, E133.576878	pine
20110822	Takahashi	5	3	7	N34.795536, E133.576878	pine
20110822	Takahashi	5	3	8	N34.795536, E133.576878	pine
20110822	Takahashi	5	3	9	N34.795536, E133.576878	pine
20110822	Takahashi	5	3	10	N34.795536, E133.576878	other
20110822	Takahashi	5	4	1	N34.795536, E133.576878	pine
20110822	Takahashi	5	4	2	N34.795536, E133.576878	pine
20110822	Takahashi	5	4	3	N34.795536, E133.576878	pine	1
20110822	Takahashi	5	4	4	N34.795536, E133.576878	pine
20110822	Takahashi	5	4	5	N34.795536, E133.576878	pine		1																													1
20110822	Takahashi	5	4	6	N34.795536, E133.576878	pine
20110822	Takahashi	5	4	7	N34.795536, E133.576878	pine
20110822	Takahashi	5	4	8	N34.795536, E133.576878	pine
20110822	Takahashi	5	4	9	N34.795536, E133.576878	pine
20110822	Takahashi	5	4	10	N34.795536, E133.576878	pine	1
20110822	Takahashi	5	5	1	N34.795536, E133.576878	pine
20110822	Takahashi	5	5	2	N34.795536, E133.576878	pine
20110822	Takahashi	5	5	3	N34.795536, E133.576878	pine
20110822	Takahashi	5	5	4	N34.795536, E133.576878	pine
20110822	Takahashi	5	5	5	N34.795536, E133.576878	pine		1														1
20110822	Takahashi	5	5	6	N34.795536, E133.576878	pine		1														1
20110822	Takahashi	5	5	7	N34.795536, E133.576878	pine
20110822	Takahashi	5	5	8	N34.795536, E133.576878	pine
20110822	Takahashi	5	5	9	N34.795536, E133.576878	pine		1															1
20110822	Takahashi	5	5	10	N34.795536, E133.576878	pine	1
20110822	Takahashi	5	6	1	N34.795536, E133.576878	pine
20110822	Takahashi	5	6	2	N34.795536, E133.576878	pine
20110822	Takahashi	5	6	3	N34.795536, E133.576878	pine
20110822	Takahashi	5	6	4	N34.795536, E133.576878	pine
20110822	Takahashi	5	6	5	N34.795536, E133.576878	pine
20110822	Takahashi	5	6	6	N34.795536, E133.576878	pine
20110822	Takahashi	5	6	7	N34.795536, E133.576878	pine
20110822	Takahashi	5	6	8	N34.795536, E133.576878	pine
20110822	Takahashi	5	6	9	N34.795536, E133.576878	pine	1
20110822	Takahashi	5	6	10	N34.795536, E133.576878	pine
20110822	Takahashi	5	7	1	N34.795536, E133.576878	pine
20110822	Takahashi	5	7	2	N34.795536, E133.576878	pine
20110822	Takahashi	5	7	3	N34.795536, E133.576878	pine
20110822	Takahashi	5	7	4	N34.795536, E133.576878	pine
20110822	Takahashi	5	7	5	N34.795536, E133.576878	pine
20110822	Takahashi	5	7	6	N34.795536, E133.576878	pine
20110822	Takahashi	5	7	7	N34.795536, E133.576878	pine
20110822	Takahashi	5	7	8	N34.795536, E133.576878	pine
20110822	Takahashi	5	7	9	N34.795536, E133.576878	pine
20110822	Takahashi	5	7	10	N34.795536, E133.576878	pine		1																						1
20110822	Takahashi	5	8	1	N34.795536, E133.576878	pine		1																														1
20110822	Takahashi	5	8	2	N34.795536, E133.576878	pine
20110822	Takahashi	5	8	3	N34.795536, E133.576878	pine		2															1															1
20110822	Takahashi	5	8	4	N34.795536, E133.576878	pine	1	1															1
20110822	Takahashi	5	8	5	N34.795536, E133.576878	pine
20110822	Takahashi	5	8	6	N34.795536, E133.576878	pine
20110822	Takahashi	5	8	7	N34.795536, E133.576878	pine
20110822	Takahashi	5	8	8	N34.795536, E133.576878	pine
20110822	Takahashi	5	8	9	N34.795536, E133.576878	pine
20110822	Takahashi	5	8	10	N34.795536, E133.576878	pine
20110822	Takahashi	5	9	1	N34.795536, E133.576878	pine		1																																			1
20110822	Takahashi	5	9	2	N34.795536, E133.576878	pine	1	1																														1
20110822	Takahashi	5	9	3	N34.795536, E133.576878	pine		1																						1
20110822	Takahashi	5	9	4	N34.795536, E133.576878	pine
20110822	Takahashi	5	9	5	N34.795536, E133.576878	pine
20110822	Takahashi	5	9	6	N34.795536, E133.576878	pine
20110822	Takahashi	5	9	7	N34.795536, E133.576878	pine
20110822	Takahashi	5	9	8	N34.795536, E133.576878	pine
20110822	Takahashi	5	9	9	N34.795536, E133.576878	pine
20110822	Takahashi	5	9	10	N34.795536, E133.576878	pine
20110822	Takahashi	5	10	1	N34.795536, E133.576878	pine
20110822	Takahashi	5	10	2	N34.795536, E133.576878	pine		1																													1
20110822	Takahashi	5	10	3	N34.795536, E133.576878	pine
20110822	Takahashi	5	10	4	N34.795536, E133.576878	pine		1																						1
20110822	Takahashi	5	10	5	N34.795536, E133.576878	pine	1	1																									1
20110822	Takahashi	5	10	6	N34.795536, E133.576878	pine
20110822	Takahashi	5	10	7	N34.795536, E133.576878	pine
20110822	Takahashi	5	10	8	N34.795536, E133.576878	other
20110822	Takahashi	5	10	9	N34.795536, E133.576878	pine
20110823	Takahashi	5	10	10	N34.795536, E133.576878	pine
20110915	Ryuten	6	1	1	N34.894858, E134.006953	pine		1																													1
20110915	Ryuten	6	1	2	N34.894858, E134.006953	other		1	1
20110915	Ryuten	6	1	3	N34.894858, E134.006953	pine		1																						1
20110915	Ryuten	6	1	4	N34.894858, E134.006953	pine	1	3	1
20110915	Ryuten	6	1	5	N34.894858, E134.006953	Japanese cedar	1
20110915	Ryuten	6	1	6	N34.894858, E134.006953	sawtooth oak	1
20110915	Ryuten	6	1	7	N34.894858, E134.006953	Japanese cedar
20110915	Ryuten	6	1	8	N34.894858, E134.006953	Japanese cedar
20110915	Ryuten	6	1	9	N34.894858, E134.006953	Japanese cedar
20110915	Ryuten	6	1	10	N34.894858, E134.006953	other		1																																				1
20110915	Ryuten	6	2	1	N34.894858, E134.006953	other		1		1
20110915	Ryuten	6	2	2	N34.894858, E134.006953	other
20110915	Ryuten	6	2	3	N34.894858, E134.006953	other
20110915	Ryuten	6	2	4	N34.894858, E134.006953	other
20110915	Ryuten	6	2	5	N34.894858, E134.006953	other
20110915	Ryuten	6	2	6	N34.894858, E134.006953	other
20110915	Ryuten	6	2	7	N34.894858, E134.006953	other
20110915	Ryuten	6	2	8	N34.894858, E134.006953	other		1															1
20110915	Ryuten	6	2	9	N34.894858, E134.006953	other
20110915	Ryuten	6	2	10	N34.894858, E134.006953	pine		1								1
20110915	Ryuten	6	3	1	N34.894858, E134.006953	cherry		1		1
20110915	Ryuten	6	3	2	N34.894858, E134.006953	cherry		1																		1
20110915	Ryuten	6	3	3	N34.894858, E134.006953	cherry
20110915	Ryuten	6	3	4	N34.894858, E134.006953	cherry		1		1
20110915	Ryuten	6	3	5	N34.894858, E134.006953	cherry
20110915	Ryuten	6	3	6	N34.894858, E134.006953	pine		2		1													1
20110915	Ryuten	6	3	7	N34.894858, E134.006953	pine		1	1
20110915	Ryuten	6	3	8	N34.894858, E134.006953	sawtooth oak
20110915	Ryuten	6	3	9	N34.894858, E134.006953	pine
20110915	Ryuten	6	3	10	N34.894858, E134.006953	pine		1	1
20110915	Ryuten	6	4	1	N34.894858, E134.006953	pine
20110915	Ryuten	6	4	2	N34.894858, E134.006953	pine
20110915	Ryuten	6	4	3	N34.894858, E134.006953	pine
20110915	Ryuten	6	4	4	N34.894858, E134.006953	pine
20110915	Ryuten	6	4	5	N34.894858, E134.006953	other
20110915	Ryuten	6	4	6	N34.894858, E134.006953	pine	1	1	1
20110915	Ryuten	6	4	7	N34.894858, E134.006953	pine
20110915	Ryuten	6	4	8	N34.894858, E134.006953	pine	1	1						1
20110915	Ryuten	6	4	9	N34.894858, E134.006953	pine
20110915	Ryuten	6	4	10	N34.894858, E134.006953	pine
20110915	Ryuten	6	5	1	N34.894858, E134.006953	sawtooth oak	1
20110915	Ryuten	6	5	2	N34.894858, E134.006953	cherry
20110915	Ryuten	6	5	3	N34.894858, E134.006953	cherry
20110915	Ryuten	6	5	4	N34.894858, E134.006953	pine
20110915	Ryuten	6	5	5	N34.894858, E134.006953	sawtooth oak
20110915	Ryuten	6	5	6	N34.894858, E134.006953	pine
20110915	Ryuten	6	5	7	N34.894858, E134.006953	pine
20110915	Ryuten	6	5	8	N34.894858, E134.006953	sawtooth oak	1
20110915	Ryuten	6	5	9	N34.894858, E134.006953	sawtooth oak		2	1																																			1
20110915	Ryuten	6	5	10	N34.894858, E134.006953	sawtooth oak
20110915	Ryuten	6	6	1	N34.894858, E134.006953	other
20110915	Ryuten	6	6	2	N34.894858, E134.006953	other
20110915	Ryuten	6	6	3	N34.894858, E134.006953	other
20110915	Ryuten	6	6	4	N34.894858, E134.006953	pine		2								1				1
20110915	Ryuten	6	6	5	N34.894858, E134.006953	pine
20110915	Ryuten	6	6	6	N34.894858, E134.006953	pine
20110915	Ryuten	6	6	7	N34.894858, E134.006953	pine
20110915	Ryuten	6	6	8	N34.894858, E134.006953	other
20110915	Ryuten	6	6	9	N34.894858, E134.006953	pine
20110915	Ryuten	6	6	10	N34.894858, E134.006953	pine
20110915	Ryuten	6	7	1	N34.894858, E134.006953	other		3											1	1																								1
20110915	Ryuten	6	7	2	N34.894858, E134.006953	other
20110915	Ryuten	6	7	3	N34.894858, E134.006953	other
20110915	Ryuten	6	7	4	N34.894858, E134.006953	other
20110915	Ryuten	6	7	5	N34.894858, E134.006953	other
20110915	Ryuten	6	7	6	N34.894858, E134.006953	pine		2									1																											1
20110915	Ryuten	6	7	7	N34.894858, E134.006953	pine		1																																				1
20110915	Ryuten	6	7	8	N34.894858, E134.006953	pine		2			1																																	1
20110915	Ryuten	6	7	9	N34.894858, E134.006953	pine
20110915	Ryuten	6	7	10	N34.894858, E134.006953	pine
20110915	Ryuten	6	8	1	N34.894858, E134.006953	pine
20110915	Ryuten	6	8	2	N34.894858, E134.006953	pine
20110915	Ryuten	6	8	3	N34.894858, E134.006953	pine		1								1
20110915	Ryuten	6	8	4	N34.894858, E134.006953	pine		1																					1
20110915	Ryuten	6	8	5	N34.894858, E134.006953	pine
20110915	Ryuten	6	8	6	N34.894858, E134.006953	pine
20110915	Ryuten	6	8	7	N34.894858, E134.006953	pine
20110915	Ryuten	6	8	8	N34.894858, E134.006953	pine
20110915	Ryuten	6	8	9	N34.894858, E134.006953	pine
20110915	Ryuten	6	8	10	N34.894858, E134.006953	pine	1	1		1
20110915	Ryuten	6	9	1	N34.894858, E134.006953	pine
20110915	Ryuten	6	9	2	N34.894858, E134.006953	pine
20110915	Ryuten	6	9	3	N34.894858, E134.006953	pine
20110915	Ryuten	6	9	4	N34.894858, E134.006953	pine		1																						1
20110915	Ryuten	6	9	5	N34.894858, E134.006953	pine		1																						1
20110915	Ryuten	6	9	6	N34.894858, E134.006953	pine		2	1																					1
20110915	Ryuten	6	9	7	N34.894858, E134.006953	pine
20110915	Ryuten	6	9	8	N34.894858, E134.006953	pine		1															1
20110915	Ryuten	6	9	9	N34.894858, E134.006953	pine
20110915	Ryuten	6	9	10	N34.894858, E134.006953	pine
20110915	Ryuten	6	10	1	N34.894858, E134.006953	pine
20110915	Ryuten	6	10	2	N34.894858, E134.006953	pine
20110915	Ryuten	6	10	3	N34.894858, E134.006953	other
20110915	Ryuten	6	10	4	N34.894858, E134.006953	pine
20110915	Ryuten	6	10	5	N34.894858, E134.006953	pine		1																													1
20110915	Ryuten	6	10	6	N34.894858, E134.006953	other
20110915	Ryuten	6	10	7	N34.894858, E134.006953	pine		1
20110915	Ryuten	6	10	8	N34.894858, E134.006953	pine
20110915	Ryuten	6	10	9	N34.894858, E134.006953	pine		3	1																1					1
20110915	Ryuten	6	10	10	N34.894858, E134.006953	pine
20110915	Ryuten	7	1	1	N34.893608, E134.001953	pine	1	1																														1
20110915	Ryuten	7	1	2	N34.893608, E134.001953	pine
20110915	Ryuten	7	1	3	N34.893608, E134.001953	pine
20110915	Ryuten	7	1	4	N34.893608, E134.001953	pine
20110915	Ryuten	7	1	5	N34.893608, E134.001953	pine
20110915	Ryuten	7	1	6	N34.893608, E134.001953	pine		1			1
20110915	Ryuten	7	1	7	N34.893608, E134.001953	pine		1									1
20110915	Ryuten	7	1	8	N34.893608, E134.001953	pine		1	1
20110915	Ryuten	7	1	9	N34.893608, E134.001953	pine		2									1																											1
20110915	Ryuten	7	1	10	N34.893608, E134.001953	pine		1									1
20110915	Ryuten	7	2	1	N34.893608, E134.001953	pine		1																														1
20110915	Ryuten	7	2	2	N34.893608, E134.001953	pine
20110915	Ryuten	7	2	3	N34.893608, E134.001953	pine		1																																				1
20110915	Ryuten	7	2	4	N34.893608, E134.001953	pine
20110915	Ryuten	7	2	5	N34.893608, E134.001953	pine
20110915	Ryuten	7	2	6	N34.893608, E134.001953	pine
20110915	Ryuten	7	2	7	N34.893608, E134.001953	pine
20110915	Ryuten	7	2	8	N34.893608, E134.001953	pine
20110915	Ryuten	7	2	9	N34.893608, E134.001953	pine
20110915	Ryuten	7	2	10	N34.893608, E134.001953	pine
20110915	Ryuten	7	2	12	N34.893608, E134.001953	pine		2	1
20110915	Ryuten	7	3	1	N34.893608, E134.001953	pine		1																													1
20110915	Ryuten	7	3	2	N34.893608, E134.001953	pine
20110915	Ryuten	7	3	3	N34.893608, E134.001953	pine		1			1
20110915	Ryuten	7	3	4	N34.893608, E134.001953	pine
20110915	Ryuten	7	3	5	N34.893608, E134.001953	pine	1
20110915	Ryuten	7	3	6	N34.893608, E134.001953	pine	1	1			1
20110915	Ryuten	7	3	7	N34.893608, E134.001953	pine
20110915	Ryuten	7	3	8	N34.893608, E134.001953	pine		1																													1
20110915	Ryuten	7	3	9	N34.893608, E134.001953	pine
20110915	Ryuten	7	3	10	N34.893608, E134.001953	pine		2			1																											1
20110915	Ryuten	7	4	1	N34.893608, E134.001953	pine
20110915	Ryuten	7	4	2	N34.893608, E134.001953	pine
20110915	Ryuten	7	4	3	N34.893608, E134.001953	pine
20110915	Ryuten	7	4	4	N34.893608, E134.001953	pine
20110915	Ryuten	7	4	5	N34.893608, E134.001953	pine	1
20110915	Ryuten	7	4	6	N34.893608, E134.001953	pine
20110915	Ryuten	7	4	7	N34.893608, E134.001953	pine
20110915	Ryuten	7	4	8	N34.893608, E134.001953	pine		2				1								1
20110915	Ryuten	7	4	9	N34.893608, E134.001953	pine	1	2																						1							1
20110915	Ryuten	7	4	10	N34.893608, E134.001953	pine
20110915	Ryuten	7	5	1	N34.893608, E134.001953	pine
20110915	Ryuten	7	5	2	N34.893608, E134.001953	pine
20110915	Ryuten	7	5	3	N34.893608, E134.001953	pine
20110915	Ryuten	7	5	4	N34.893608, E134.001953	pine	1	2	1																																1
20110915	Ryuten	7	5	5	N34.893608, E134.001953	pine
20110915	Ryuten	7	5	6	N34.893608, E134.001953	pine	1
20110915	Ryuten	7	5	7	N34.893608, E134.001953	pine
20110915	Ryuten	7	5	8	N34.893608, E134.001953	pine
20110915	Ryuten	7	5	9	N34.893608, E134.001953	pine		1																						1
20110915	Ryuten	7	5	10	N34.893608, E134.001953	pine
20110915	Ryuten	7	6	1	N34.893608, E134.001953	pine
20110915	Ryuten	7	6	2	N34.893608, E134.001953	pine
20110915	Ryuten	7	6	3	N34.893608, E134.001953	pine		1																																				1
20110915	Ryuten	7	6	4	N34.893608, E134.001953	pine
20110915	Ryuten	7	6	5	N34.893608, E134.001953	pine		1												1
20110915	Ryuten	7	6	6	N34.893608, E134.001953	pine		1									1
20110915	Ryuten	7	6	7	N34.893608, E134.001953	pine
20110915	Ryuten	7	6	8	N34.893608, E134.001953	pine		1																																1
20110915	Ryuten	7	6	9	N34.893608, E134.001953	pine		1																						1
20110915	Ryuten	7	6	10	N34.893608, E134.001953	pine		1														1																		1
20110915	Ryuten	7	7	1	N34.893608, E134.001953	pine
20110915	Ryuten	7	7	2	N34.893608, E134.001953	pine
20110915	Ryuten	7	7	3	N34.893608, E134.001953	pine
20110915	Ryuten	7	7	4	N34.893608, E134.001953	pine	1
20110915	Ryuten	7	7	5	N34.893608, E134.001953	pine		1																			1
20110915	Ryuten	7	7	6	N34.893608, E134.001953	pine		1					1
20110915	Ryuten	7	7	7	N34.893608, E134.001953	pine		1																				1
20110915	Ryuten	7	7	8	N34.893608, E134.001953	pine
20110915	Ryuten	7	7	9	N34.893608, E134.001953	pine		1									1
20110915	Ryuten	7	7	10	N34.893608, E134.001953	pine	1	1	1
20110915	Ryuten	7	8	1	N34.893608, E134.001953	pine		1									1
20110915	Ryuten	7	8	2	N34.893608, E134.001953	pine	1
20110915	Ryuten	7	8	3	N34.893608, E134.001953	pine
20110915	Ryuten	7	8	4	N34.893608, E134.001953	pine
20110915	Ryuten	7	8	5	N34.893608, E134.001953	pine
20110915	Ryuten	7	8	6	N34.893608, E134.001953	pine
20110915	Ryuten	7	8	7	N34.893608, E134.001953	pine		1								1
20110915	Ryuten	7	8	8	N34.893608, E134.001953	pine
20110915	Ryuten	7	8	9	N34.893608, E134.001953	pine
20110915	Ryuten	7	8	10	N34.893608, E134.001953	pine
20110915	Ryuten	7	9	1	N34.893608, E134.001953	other	1	1																																		1
20110915	Ryuten	7	9	2	N34.893608, E134.001953	pine
20110915	Ryuten	7	9	3	N34.893608, E134.001953	pine		1
20110915	Ryuten	7	9	4	N34.893608, E134.001953	pine
20110915	Ryuten	7	9	5	N34.893608, E134.001953	pine
20110915	Ryuten	7	9	6	N34.893608, E134.001953	pine		1																																				1
20110915	Ryuten	7	9	7	N34.893608, E134.001953	pine
20110915	Ryuten	7	9	8	N34.893608, E134.001953	pine
20110915	Ryuten	7	9	9	N34.893608, E134.001953	pine		1									1
20110915	Ryuten	7	9	10	N34.893608, E134.001953	pine
20110915	Ryuten	7	10	1	N34.893608, E134.001953	pine
20110915	Ryuten	7	10	2	N34.893608, E134.001953	pine		1													1
20110915	Ryuten	7	10	3	N34.893608, E134.001953	pine	1	1															1
20110915	Ryuten	7	10	4	N34.893608, E134.001953	pine		1													1
20110915	Ryuten	7	10	5	N34.893608, E134.001953	pine
20110915	Ryuten	7	10	6	N34.893608, E134.001953	pine
20110915	Ryuten	7	10	7	N34.893608, E134.001953	pine
20110915	Ryuten	7	10	8	N34.893608, E134.001953	pine
20110915	Ryuten	7	10	9	N34.893608, E134.001953	pine
20110915	Ryuten	7	10	10	N34.893608, E134.001953	pine
