# Supplementary material for: Radiocarbon analysis reveals expanded diet breadth associates with the invasion of a predatory ant
Source: Sci Rep. 2017 Nov 3;7:15016. doi: 10.1038/s41598-017-15105-1 (PMC5670172; doi:10.1038/s41598-017-15105-1)
Supplement: Supplementary file 5 — Dataset S4 [file 41598_2017_15105_MOESM5_ESM.xlsx]

## Sheet: Sheet1
Dataset S4 Number of the nests of termite and ant species collected at each sampling point in USA
								termite				ant
Date	Location	Trans. no.	point no.	wood no.	Latitude, Longitude	wood sp.	total no. sp of termite	Reticulitermes. flavipes	Reticulitermes. virginicus	Reticulitermes. hageni	Total no. sp. of ants	Brachyponera chinensis	Aphaenogaster carolinensis	Aphaenogaster fulva	Aphaenogaster lamellidens	Aphaenogaster rudis	Camponotus castaneus	Camponotus chromaiodes	Camponotus nearcticus	Camponotus snellingi	Camponotus sp.(C)	Camponotus sp.(D)	Camponotus sp.(E)	Crematogaster ashmeadi	Crematogaster lineolata	Crematogaster pilosa	Cryptopone gilva	Formica subsericea	Hypoponera opacior	Lasius alienus	Lasius flavus	Lasius umbratus	Lasius sp.(A)	Lasius sp.(B)	Monomorium minimum	Myrmica sp.	Nylanderia faisonensis	Pheidole bicarinata	Pheidole dentata	Ponera pennsylvanica	Solenopsis invicta	Solenopsis molesta	Tapinoma sessile	Temnothorax curvispinosus	Temnothorax tuscaloosae
20110709	Schenck Memorial Forest	8	1	1	N35.816322, W78.720964	pine	1		1		0	0
20110709	Schenck Memorial Forest	8	1	2	N35.816322, W78.720964	pine	1	1			1	1
20110709	Schenck Memorial Forest	8	1	3	N35.816322, W78.720964	pine	0				0	0
20110709	Schenck Memorial Forest	8	1	4	N35.816322, W78.720964	pine	1		1		1	0			1
20110709	Schenck Memorial Forest	8	1	5	N35.816322, W78.720964	pine	0				0	0
20110709	Schenck Memorial Forest	8	1	6	N35.816322, W78.720964	pine	0				1	0																							1
20110709	Schenck Memorial Forest	8	1	7	N35.816322, W78.720964	pine	0				0	0
20110709	Schenck Memorial Forest	8	1	8	N35.816322, W78.720964	pine	1		1		1	0												1
20110709	Schenck Memorial Forest	8	1	9	N35.816322, W78.720964	pine	0				0	0
20110709	Schenck Memorial Forest	8	1	10	N35.816322, W78.720964	pine	0				1	0												1
20110709	Schenck Memorial Forest	8	2	1	N35.816322, W78.720964	pine	0				0	0
20110709	Schenck Memorial Forest	8	2	2	N35.816322, W78.720964	pine	0				0	0
20110709	Schenck Memorial Forest	8	2	3	N35.816322, W78.720964	pine	0				1	0	1
20110709	Schenck Memorial Forest	8	2	4	N35.816322, W78.720964	pine	0				1	0														1
20110709	Schenck Memorial Forest	8	2	5	N35.816322, W78.720964	pine	0				1	1
20110709	Schenck Memorial Forest	8	2	6	N35.816322, W78.720964	pine	0				1	0														1
20110709	Schenck Memorial Forest	8	2	7	N35.816322, W78.720964	pine	1		1		1	0																							1
20110709	Schenck Memorial Forest	8	2	8	N35.816322, W78.720964	pine	0				1	0																							1
20110709	Schenck Memorial Forest	8	2	9	N35.816322, W78.720964	pine	0				0	0
20110709	Schenck Memorial Forest	8	2	10	N35.816322, W78.720964	pine	0				1	1
20110709	Schenck Memorial Forest	8	3	1	N35.816322, W78.720964	other	0				0	0
20110709	Schenck Memorial Forest	8	3	2	N35.816322, W78.720964	pine	0				0	0
20110709	Schenck Memorial Forest	8	3	3	N35.816322, W78.720964	pine	1		1		1	1
20110709	Schenck Memorial Forest	8	3	4	N35.816322, W78.720964	pine	0				1	1
20110709	Schenck Memorial Forest	8	3	5	N35.816322, W78.720964	pine	0				1	0																							1
20110709	Schenck Memorial Forest	8	3	6	N35.816322, W78.720964	pine	1		1		1	0																											1
20110709	Schenck Memorial Forest	8	3	7	N35.816322, W78.720964	pine	0				2	1																							1
20110709	Schenck Memorial Forest	8	3	8	N35.816322, W78.720964	pine	0				0	0
20110709	Schenck Memorial Forest	8	3	9	N35.816322, W78.720964	pine	0				1	1
20110709	Schenck Memorial Forest	8	3	10	N35.816322, W78.720964	pine	0				2	1
20110709	Schenck Memorial Forest	8	4	1	N35.816322, W78.720964	pine	1	1			1	0																													1
20110709	Schenck Memorial Forest	8	4	2	N35.816322, W78.720964	pine	0				1	1
20110709	Schenck Memorial Forest	8	4	3	N35.816322, W78.720964	oak	0				1	0							1
20110709	Schenck Memorial Forest	8	4	4	N35.816322, W78.720964	pine	0				1	0	1
20110709	Schenck Memorial Forest	8	4	5	N35.816322, W78.720964	pine	1			1	2	1																							1
20110709	Schenck Memorial Forest	8	4	6	N35.816322, W78.720964	pine	0				1	1
20110709	Schenck Memorial Forest	8	4	7	N35.816322, W78.720964	pine	0				0	0
20110709	Schenck Memorial Forest	8	4	8	N35.816322, W78.720964	pine	1		1		1	1
20110709	Schenck Memorial Forest	8	4	9	N35.816322, W78.720964	pine	0				1	1
20110709	Schenck Memorial Forest	8	4	10	N35.816322, W78.720964	pine	0				1	0														1
20110709	Schenck Memorial Forest	8	5	1	N35.816322, W78.720964	unknown	0				0	0
20110709	Schenck Memorial Forest	8	5	2	N35.816322, W78.720964	pine	0				1	1
20110709	Schenck Memorial Forest	8	5	3	N35.816322, W78.720964	pine	1		1		0	0
20110709	Schenck Memorial Forest	8	5	4	N35.816322, W78.720964	unknown	0				0	0
20110709	Schenck Memorial Forest	8	5	5	N35.816322, W78.720964	unknown	0				0	0
20110709	Schenck Memorial Forest	8	5	6	N35.816322, W78.720964	pine	1		1		2	1																							1
20110709	Schenck Memorial Forest	8	5	7	N35.816322, W78.720964	unknown	1	1			0	0
20110709	Schenck Memorial Forest	8	5	8	N35.816322, W78.720964	unknown	1	1			1	1
20110709	Schenck Memorial Forest	8	5	9	N35.816322, W78.720964	unknown	0				0	0
20110709	Schenck Memorial Forest	8	5	10	N35.816322, W78.720964	unknown	0				1	1
20110709	Schenck Memorial Forest	8	6	1	N35.816322, W78.720964	other	1		1		2	0	1																						1
20110709	Schenck Memorial Forest	8	6	2	N35.816322, W78.720964	pine	0				1	0																							1
20110709	Schenck Memorial Forest	8	6	3	N35.816322, W78.720964	pine	0				0	0
20110709	Schenck Memorial Forest	8	6	4	N35.816322, W78.720964	pine	0				0	0
20110709	Schenck Memorial Forest	8	6	5	N35.816322, W78.720964	other	0				1	0			1
20110709	Schenck Memorial Forest	8	6	6	N35.816322, W78.720964	pine	0				1	0																							1
20110709	Schenck Memorial Forest	8	6	7	N35.816322, W78.720964	pine	0				0	0
20110709	Schenck Memorial Forest	8	6	8	N35.816322, W78.720964	pine	0				3	1						1																	1
20110709	Schenck Memorial Forest	8	6	9	N35.816322, W78.720964	pine	0				2	1
20110709	Schenck Memorial Forest	8	6	10	N35.816322, W78.720964	other	1	1			2	0							1																1
20110709	Schenck Memorial Forest	8	7	1	N35.816322, W78.720964	pine	0				1	0																							1
20110709	Schenck Memorial Forest	8	7	2	N35.816322, W78.720964	pine	0				1	0																															1
20110709	Schenck Memorial Forest	8	7	3	N35.816322, W78.720964	pine	1	1			1	0																							1
20110709	Schenck Memorial Forest	8	7	4	N35.816322, W78.720964	pine	1		1		1	0																							1
20110709	Schenck Memorial Forest	8	7	5	N35.816322, W78.720964	pine	0				1	0																							1
20110709	Schenck Memorial Forest	8	7	6	N35.816322, W78.720964	pine	0				0	0
20110709	Schenck Memorial Forest	8	7	7	N35.816322, W78.720964	pine	0				0	0
20110709	Schenck Memorial Forest	8	7	8	N35.816322, W78.720964	pine	1		1		1	0																							1
20110709	Schenck Memorial Forest	8	7	9	N35.816322, W78.720964	pine	1		1		0	0
20110709	Schenck Memorial Forest	8	7	10	N35.816322, W78.720964	pine	0				1	1
20110709	Schenck Memorial Forest	8	8	1	N35.816322, W78.720964	unknown	0				1	0																											1
20110709	Schenck Memorial Forest	8	8	2	N35.816322, W78.720964	unknown	0				2	0													1					1
20110709	Schenck Memorial Forest	8	8	3	N35.816322, W78.720964	unknown	0				0	0
20110709	Schenck Memorial Forest	8	8	4	N35.816322, W78.720964	unknown	0				2	1																							1
20110709	Schenck Memorial Forest	8	8	5	N35.816322, W78.720964	unknown	0				1	1
20110709	Schenck Memorial Forest	8	8	6	N35.816322, W78.720964	unknown	0				0	0
20110709	Schenck Memorial Forest	8	8	7	N35.816322, W78.720964	unknown	1	1			1	1
20110709	Schenck Memorial Forest	8	8	8	N35.816322, W78.720964	unknown	1		1		1	1
20110709	Schenck Memorial Forest	8	8	9	N35.816322, W78.720964	unknown	1	1			1	0							1
20110709	Schenck Memorial Forest	8	8	10	N35.816322, W78.720964	unknown	0				2	0
20110709	Schenck Memorial Forest	8	9	1	N35.816322, W78.720964	pine	1	1			1	0						1
20110709	Schenck Memorial Forest	8	9	2	N35.816322, W78.720964	pine	0				0	0
20110709	Schenck Memorial Forest	8	9	3	N35.816322, W78.720964	pine	0				1	0																														1
20110709	Schenck Memorial Forest	8	9	4	N35.816322, W78.720964	pine	0				2	0																		1					1
20110709	Schenck Memorial Forest	8	9	5	N35.816322, W78.720964	pine	0				1	0																							1
20110709	Schenck Memorial Forest	8	9	6	N35.816322, W78.720964	pine	0				1	0																							1
20110709	Schenck Memorial Forest	8	9	7	N35.816322, W78.720964	pine	1	1			1	0																		1
20110709	Schenck Memorial Forest	8	9	8	N35.816322, W78.720964	pine	0				1	0																							1
20110709	Schenck Memorial Forest	8	9	9	N35.816322, W78.720964	pine	1	1			0	0
20110709	Schenck Memorial Forest	8	9	10	N35.816322, W78.720964	pine	0				2	1			1
20110709	Schenck Memorial Forest	8	10	1	N35.816322, W78.720964	other	0				0	0
20110709	Schenck Memorial Forest	8	10	2	N35.816322, W78.720964	pine	1		1		1	0																		1
20110709	Schenck Memorial Forest	8	10	3	N35.816322, W78.720964	oak	1	1			0	0
20110709	Schenck Memorial Forest	8	10	4	N35.816322, W78.720964	pine	0				1	0																														1
20110709	Schenck Memorial Forest	8	10	5	N35.816322, W78.720964	pine	0				1	0														1
20110709	Schenck Memorial Forest	8	10	6	N35.816322, W78.720964	pine	0				1	0
20110709	Schenck Memorial Forest	8	10	7	N35.816322, W78.720964	other	0				1	0							1
20110709	Schenck Memorial Forest	8	10	8	N35.816322, W78.720964	pine	0				1	0		1
20110709	Schenck Memorial Forest	8	10	9	N35.816322, W78.720964	other	0				0	0
20110709	Schenck Memorial Forest	8	10	10	N35.816322, W78.720964	pine	1	1			0	0
20110708	Yates Mill Pond forest	9	1	1	N35.721522, W78.689622	pine	0				1	0			1
20110708	Yates Mill Pond forest	9	1	2	N35.721522, W78.689622	pine	0				1	0																		1
20110708	Yates Mill Pond forest	9	1	3	N35.721522, W78.689622	unknown	0				2	1
20110708	Yates Mill Pond forest	9	1	4	N35.721522, W78.689622	pine	0				1	0																		1
20110708	Yates Mill Pond forest	9	1	5	N35.721522, W78.689622	unknown	0				0	0
20110708	Yates Mill Pond forest	9	1	6	N35.721522, W78.689622	unknown	0				0	0
20110708	Yates Mill Pond forest	9	1	7	N35.721522, W78.689622	unknown	0				0	0
20110708	Yates Mill Pond forest	9	1	8	N35.721522, W78.689622	unknown	0				0	0
20110708	Yates Mill Pond forest	9	1	9	N35.721522, W78.689622	pine	0				2	0	1		1
20110708	Yates Mill Pond forest	9	1	10	N35.721522, W78.689622	pine	0				1	0				1
20110708	Yates Mill Pond forest	9	2	1	N35.721522, W78.689622	pine	0				1	1
20110708	Yates Mill Pond forest	9	2	2	N35.721522, W78.689622	pine	1	1			1	1
20110708	Yates Mill Pond forest	9	2	3	N35.721522, W78.689622	pine	0				0	0
20110708	Yates Mill Pond forest	9	2	4	N35.721522, W78.689622	unknown	1		1		1	1
20110708	Yates Mill Pond forest	9	2	5	N35.721522, W78.689622	pine	0				1	1
20110708	Yates Mill Pond forest	9	2	6	N35.721522, W78.689622	pine	0				1	1
20110708	Yates Mill Pond forest	9	2	7	N35.721522, W78.689622	pine	0				0	0
20110708	Yates Mill Pond forest	9	2	8	N35.721522, W78.689622	pine	0				0	0
20110708	Yates Mill Pond forest	9	2	9	N35.721522, W78.689622	pine	0				1	1
20110708	Yates Mill Pond forest	9	2	10	N35.721522, W78.689622	pine	0				2	1						1
20110708	Yates Mill Pond forest	9	3	1	N35.721522, W78.689622	unknown	1		1		0	0
20110708	Yates Mill Pond forest	9	3	2	N35.721522, W78.689622	unknown	1		1		1	0																																1
20110708	Yates Mill Pond forest	9	3	3	N35.721522, W78.689622	unknown	0				0	0
20110708	Yates Mill Pond forest	9	3	4	N35.721522, W78.689622	unknown	0				1	0	1
20110708	Yates Mill Pond forest	9	3	5	N35.721522, W78.689622	unknown	0				2	1		1
20110708	Yates Mill Pond forest	9	3	6	N35.721522, W78.689622	unknown	0				0	0
20110708	Yates Mill Pond forest	9	3	7	N35.721522, W78.689622	unknown	0				0	0
20110708	Yates Mill Pond forest	9	3	8	N35.721522, W78.689622	unknown	0				1	0	1
20110708	Yates Mill Pond forest	9	3	9	N35.721522, W78.689622	pine	1	1			0	0
20110708	Yates Mill Pond forest	9	3	10	N35.721522, W78.689622	maple	1	1			1	1
20110708	Yates Mill Pond forest	9	4	1	N35.721522, W78.689622	maple	0				1	1
20110708	Yates Mill Pond forest	9	4	2	N35.721522, W78.689622	pine	1	1			2	1																		1
20110708	Yates Mill Pond forest	9	4	3	N35.721522, W78.689622	maple	0				1	0		1
20110708	Yates Mill Pond forest	9	4	4	N35.721522, W78.689622	pine	0				2	0																		1										1
20110708	Yates Mill Pond forest	9	4	5	N35.721522, W78.689622	maple	0				2	0																1		1
20110708	Yates Mill Pond forest	9	4	6	N35.721522, W78.689622	other	1	1			1	1
20110708	Yates Mill Pond forest	9	4	7	N35.721522, W78.689622	other	0				1	0	1
20110708	Yates Mill Pond forest	9	4	8	N35.721522, W78.689622	other	0				2	0	1	1
20110708	Yates Mill Pond forest	9	4	9	N35.721522, W78.689622	other	0				1	1
20110708	Yates Mill Pond forest	9	4	10	N35.721522, W78.689622	other	0				1	1
20110708	Yates Mill Pond forest	9	5	1	N35.721522, W78.689622	pine	1	1			0	0
20110708	Yates Mill Pond forest	9	5	2	N35.721522, W78.689622	pine	1		1		1	1
20110708	Yates Mill Pond forest	9	5	3	N35.721522, W78.689622	pine	0				0	0
20110708	Yates Mill Pond forest	9	5	4	N35.721522, W78.689622	ceder	1	1			0	0
20110708	Yates Mill Pond forest	9	5	5	N35.721522, W78.689622	other	0				1	0	1
20110708	Yates Mill Pond forest	9	5	6	N35.721522, W78.689622	pine	0				0	0
20110708	Yates Mill Pond forest	9	5	7	N35.721522, W78.689622	pine	0				0	0
20110708	Yates Mill Pond forest	9	5	8	N35.721522, W78.689622	pine	1	1			1	1
20110708	Yates Mill Pond forest	9	5	9	N35.721522, W78.689622	maple	0				1	1
20110708	Yates Mill Pond forest	9	5	10	N35.721522, W78.689622	pine	1	1			0	0
20110708	Yates Mill Pond forest	9	6	1	N35.721522, W78.689622	pine	1	1			1	1
20110708	Yates Mill Pond forest	9	6	2	N35.721522, W78.689622	pine	1	1			1	0	1
20110708	Yates Mill Pond forest	9	6	3	N35.721522, W78.689622	pine	1	1			1	1
20110708	Yates Mill Pond forest	9	6	4	N35.721522, W78.689622	oak	1	1			1	1
20110708	Yates Mill Pond forest	9	6	5	N35.721522, W78.689622	other	0				1	0			1
20110708	Yates Mill Pond forest	9	6	6	N35.721522, W78.689622	other	1	1			0	0
20110708	Yates Mill Pond forest	9	6	7	N35.721522, W78.689622	other	0				1	1
20110708	Yates Mill Pond forest	9	6	8	N35.721522, W78.689622	maple	1	1			1	1
20110708	Yates Mill Pond forest	9	6	9	N35.721522, W78.689622	other	0				1	1
20110708	Yates Mill Pond forest	9	6	10	N35.721522, W78.689622	other	1	1			1	1
20110708	Yates Mill Pond forest	9	7	1	N35.721522, W78.689622	pine	1		1		1	1
20110708	Yates Mill Pond forest	9	7	2	N35.721522, W78.689622	hikkory	1	1			1	1
20110708	Yates Mill Pond forest	9	7	3	N35.721522, W78.689622	pine	0				1	1
20110708	Yates Mill Pond forest	9	7	4	N35.721522, W78.689622	pine	1	1			1	1
20110708	Yates Mill Pond forest	9	7	5	N35.721522, W78.689622	oak	0				1	1
20110708	Yates Mill Pond forest	9	7	6	N35.721522, W78.689622	pine	0				1	1
20110708	Yates Mill Pond forest	9	7	7	N35.721522, W78.689622	pine	0				1	1
20110708	Yates Mill Pond forest	9	7	8	N35.721522, W78.689622	hikkory	0				1	1
20110708	Yates Mill Pond forest	9	7	9	N35.721522, W78.689622	hikkory	0	0			1	1
20110708	Yates Mill Pond forest	9	7	10	N35.721522, W78.689622	hikkory	1	1			1	1
20110708	Yates Mill Pond forest	9	8	1	N35.721522, W78.689622	pine	1	1			0	0
20110708	Yates Mill Pond forest	9	8	2	N35.721522, W78.689622	pine	0				2	1					1
20110708	Yates Mill Pond forest	9	8	3	N35.721522, W78.689622	unknown	1	1			0	0
20110708	Yates Mill Pond forest	9	8	4	N35.721522, W78.689622	unknown	1	1			0	0
20110708	Yates Mill Pond forest	9	8	5	N35.721522, W78.689622	unknown	1	1			1	1
20110708	Yates Mill Pond forest	9	8	6	N35.721522, W78.689622	unknown	1	1			1	1
20110708	Yates Mill Pond forest	9	8	7	N35.721522, W78.689622	pine	0				1	1
20110708	Yates Mill Pond forest	9	8	8	N35.721522, W78.689622	unknown	0				0	0
20110708	Yates Mill Pond forest	9	8	9	N35.721522, W78.689622	unknown	1	1			1	1
20110708	Yates Mill Pond forest	9	8	10	N35.721522, W78.689622	unknown	1	1			2	0	1															1
20110708	Yates Mill Pond forest	9	9	1	N35.721522, W78.689622	oak	0				1	0	1
20110708	Yates Mill Pond forest	9	9	2	N35.721522, W78.689622	other	1	1			1	0																														1
20110708	Yates Mill Pond forest	9	9	3	N35.721522, W78.689622	other	1	1			1	0	1
20110708	Yates Mill Pond forest	9	9	4	N35.721522, W78.689622	oak	1	1			1	0													1
20110708	Yates Mill Pond forest	9	9	5	N35.721522, W78.689622	pine	0				1	0			1
20110708	Yates Mill Pond forest	9	9	6	N35.721522, W78.689622	other	1	1			0	0
20110708	Yates Mill Pond forest	9	9	7	N35.721522, W78.689622	other	1	1			0	0
20110708	Yates Mill Pond forest	9	9	8	N35.721522, W78.689622	other	1		1		1	1
20110708	Yates Mill Pond forest	9	9	9	N35.721522, W78.689622	other	0				1	0																1
20110708	Yates Mill Pond forest	9	9	10	N35.721522, W78.689622	other	1	1			0	0
20110708	Yates Mill Pond forest	9	10	1	N35.721522, W78.689622	maple	1		1		1	1
20110708	Yates Mill Pond forest	9	10	2	N35.721522, W78.689622	unknown	1	1			0	0
20110708	Yates Mill Pond forest	9	10	3	N35.721522, W78.689622	pine	1	1			1	1
20110708	Yates Mill Pond forest	9	10	4	N35.721522, W78.689622	unknown	0				0	0
20110708	Yates Mill Pond forest	9	10	5	N35.721522, W78.689622	unknown	0				1	1
20110708	Yates Mill Pond forest	9	10	6	N35.721522, W78.689622	unknown	0				0	0
20110708	Yates Mill Pond forest	9	10	7	N35.721522, W78.689622	unknown	1		1		1	1
20110708	Yates Mill Pond forest	9	10	8	N35.721522, W78.689622	pine	0				1	1
20110708	Yates Mill Pond forest	9	10	9	N35.721522, W78.689622	pine	0				1	1
20110708	Yates Mill Pond forest	9	10	10	N35.721522, W78.689622	pine	0				2	1																		1
20110708	Lake Wheeler forest	10	1	1	N35.693786, W78.698669	other	0				0	0
20110708	Lake Wheeler forest	10	1	2	N35.693786, W78.698669	other	0				1	0																							1
20110708	Lake Wheeler forest	10	1	3	N35.693786, W78.698669	other	0				1	0																							1
20110708	Lake Wheeler forest	10	1	4	N35.693786, W78.698669	other	0				1	0																										1
20110708	Lake Wheeler forest	10	1	5	N35.693786, W78.698669	other	0				1	0																	1
20110708	Lake Wheeler forest	10	1	6	N35.693786, W78.698669	other	0				0	0
20110708	Lake Wheeler forest	10	1	7	N35.693786, W78.698669	other	0				0	0
20110708	Lake Wheeler forest	10	1	8	N35.693786, W78.698669	other	0				0	0
20110708	Lake Wheeler forest	10	1	9	N35.693786, W78.698669	other	0				2	1																							1
20110708	Lake Wheeler forest	10	1	10	N35.693786, W78.698669	other	0				1	0												1
20110708	Lake Wheeler forest	10	2	1	N35.693786, W78.698669	oak	1	1			1	0							1
20110708	Lake Wheeler forest	10	2	2	N35.693786, W78.698669	maple	1	1			2	0													1														1
20110708	Lake Wheeler forest	10	2	3	N35.693786, W78.698669	oak	0				2	0
20110708	Lake Wheeler forest	10	2	4	N35.693786, W78.698669	oak	0				1	0
20110708	Lake Wheeler forest	10	2	5	N35.693786, W78.698669	oak	1	1			1	0													1
20110708	Lake Wheeler forest	10	2	6	N35.693786, W78.698669	oak	0				0	0
20110708	Lake Wheeler forest	10	2	7	N35.693786, W78.698669	oak	0				1	0																											1
20110708	Lake Wheeler forest	10	2	8	N35.693786, W78.698669	oak	0				1	0									1
20110708	Lake Wheeler forest	10	2	9	N35.693786, W78.698669	oak	0				2	0	1																						1
20110708	Lake Wheeler forest	10	2	10	N35.693786, W78.698669	pine	0				1	0
20110708	Lake Wheeler forest	10	3	1	N35.693786, W78.698669	other	0				1	0																							1
20110708	Lake Wheeler forest	10	3	2	N35.693786, W78.698669	pine	1	1			3	1		1				1
20110708	Lake Wheeler forest	10	3	3	N35.693786, W78.698669	pine	1		1		1	0													1
20110708	Lake Wheeler forest	10	3	4	N35.693786, W78.698669	pine	0				1	0																							1
20110708	Lake Wheeler forest	10	3	5	N35.693786, W78.698669	pine	1		1		0	0
20110708	Lake Wheeler forest	10	3	6	N35.693786, W78.698669	other	1	1			0	0
20110708	Lake Wheeler forest	10	3	7	N35.693786, W78.698669	other	0				0	0
20110708	Lake Wheeler forest	10	3	8	N35.693786, W78.698669	other	1		1		0	0
20110708	Lake Wheeler forest	10	3	9	N35.693786, W78.698669	other	0				0	0
20110708	Lake Wheeler forest	10	3	10	N35.693786, W78.698669	other	1	1			1	0	1
20110708	Lake Wheeler forest	10	4	1	N35.693786, W78.698669	oak	1	1			1	1
20110708	Lake Wheeler forest	10	4	2	N35.693786, W78.698669	pine	1	1			1	1
20110708	Lake Wheeler forest	10	4	3	N35.693786, W78.698669	pine	1	1			1	1
20110708	Lake Wheeler forest	10	4	4	N35.693786, W78.698669	pine	1	1			1	1
20110708	Lake Wheeler forest	10	4	5	N35.693786, W78.698669	pine	1	1			1	1
20110708	Lake Wheeler forest	10	4	6	N35.693786, W78.698669	other	0				1	1
20110708	Lake Wheeler forest	10	4	7	N35.693786, W78.698669	pine	1	1			2	1						1
20110708	Lake Wheeler forest	10	4	8	N35.693786, W78.698669	other	0				0	0
20110708	Lake Wheeler forest	10	4	9	N35.693786, W78.698669	pine	1		1		1	1
20110708	Lake Wheeler forest	10	4	10	N35.693786, W78.698669	other	1	1			1	0																		1
20110708	Lake Wheeler forest	10	5	1	N35.693786, W78.698669	pine	1	1			0	0
20110708	Lake Wheeler forest	10	5	2	N35.693786, W78.698669	pine	1	1			1	1
20110708	Lake Wheeler forest	10	5	3	N35.693786, W78.698669	unknown	0				0	0
20110708	Lake Wheeler forest	10	5	4	N35.693786, W78.698669	unknown	0				0	0
20110708	Lake Wheeler forest	10	5	5	N35.693786, W78.698669	unknown	0				0	0
20110708	Lake Wheeler forest	10	5	6	N35.693786, W78.698669	pine	1		1		1	0											1
20110708	Lake Wheeler forest	10	5	7	N35.693786, W78.698669	pine	1	1			1	0
20110708	Lake Wheeler forest	10	5	8	N35.693786, W78.698669	pine	0				0	0
20110708	Lake Wheeler forest	10	5	9	N35.693786, W78.698669	pine	0				0	0
20110708	Lake Wheeler forest	10	5	10	N35.693786, W78.698669	pine	0				0	0
20110708	Lake Wheeler forest	10	6	1	N35.693786, W78.698669	pine	0				1	1
20110708	Lake Wheeler forest	10	6	2	N35.693786, W78.698669	pine	1	1			1	1
20110708	Lake Wheeler forest	10	6	3	N35.693786, W78.698669	oak	0				2	1						1
20110708	Lake Wheeler forest	10	6	4	N35.693786, W78.698669	pine	0				1	1
20110708	Lake Wheeler forest	10	6	5	N35.693786, W78.698669	pine	0				1	1
20110708	Lake Wheeler forest	10	6	6	N35.693786, W78.698669	other	1	1			2	1																1
20110708	Lake Wheeler forest	10	6	7	N35.693786, W78.698669	pine	1	1			1	1
20110708	Lake Wheeler forest	10	6	8	N35.693786, W78.698669	other	0				1	1
20110708	Lake Wheeler forest	10	6	9	N35.693786, W78.698669	pine	0				1	1
20110708	Lake Wheeler forest	10	6	10	N35.693786, W78.698669	other	1	1			1	1
20110708	Lake Wheeler forest	10	7	1	N35.693786, W78.698669	maple	1	1			1	0						1
20110708	Lake Wheeler forest	10	7	2	N35.693786, W78.698669	oak	0				0	0
20110708	Lake Wheeler forest	10	7	3	N35.693786, W78.698669	oak	1		1		1	0	1
20110708	Lake Wheeler forest	10	7	4	N35.693786, W78.698669	oak	0				0	0
20110708	Lake Wheeler forest	10	7	5	N35.693786, W78.698669	oak	0				1	0
20110708	Lake Wheeler forest	10	7	6	N35.693786, W78.698669	oak	0				1	0
20110708	Lake Wheeler forest	10	7	7	N35.693786, W78.698669	pine	0				0	0
20110708	Lake Wheeler forest	10	7	8	N35.693786, W78.698669	pine	1	1			2	1						1
20110708	Lake Wheeler forest	10	7	9	N35.693786, W78.698669	pine	0				1	1
20110708	Lake Wheeler forest	10	7	10	N35.693786, W78.698669	oak	0				0	0
20110708	Lake Wheeler forest	10	8	1	N35.693786, W78.698669	unknown	0				1	0	1
20110708	Lake Wheeler forest	10	8	2	N35.693786, W78.698669	unknown	0				0	0
20110708	Lake Wheeler forest	10	8	3	N35.693786, W78.698669	unknown	1	1			0	0
20110708	Lake Wheeler forest	10	8	4	N35.693786, W78.698669	unknown	0				1	0	1
20110708	Lake Wheeler forest	10	8	5	N35.693786, W78.698669	unknown	0				1	0																																	1
20110708	Lake Wheeler forest	10	8	6	N35.693786, W78.698669	unknown	0				0	0
20110708	Lake Wheeler forest	10	8	7	N35.693786, W78.698669	unknown	0				1	0	1
20110708	Lake Wheeler forest	10	8	8	N35.693786, W78.698669	oak	1	1			2	0																		1												1
20110708	Lake Wheeler forest	10	8	9	N35.693786, W78.698669	unknown	0				1	0																		1
20110708	Lake Wheeler forest	10	8	10	N35.693786, W78.698669	unknown	0				2	0						1				1
20110708	Lake Wheeler forest	10	9	1	N35.693786, W78.698669	pine	0				0	0
20110708	Lake Wheeler forest	10	9	2	N35.693786, W78.698669	pine	0				1	0				1
20110708	Lake Wheeler forest	10	9	3	N35.693786, W78.698669	pine	0				2	0																		1
20110708	Lake Wheeler forest	10	9	4	N35.693786, W78.698669	oak	1		1		0	0
20110708	Lake Wheeler forest	10	9	5	N35.693786, W78.698669	oak	0				0	0
20110708	Lake Wheeler forest	10	9	6	N35.693786, W78.698669	pine	1	1			0	0
20110708	Lake Wheeler forest	10	9	7	N35.693786, W78.698669	pine	0				1	0
20110708	Lake Wheeler forest	10	9	8	N35.693786, W78.698669	cherry	0				1	0
20110708	Lake Wheeler forest	10	9	9	N35.693786, W78.698669	pine	1		1		1	0																		1
20110708	Lake Wheeler forest	10	9	10	N35.693786, W78.698669	cherry	1	1			2	0																														1			1
20110708	Lake Wheeler forest	10	10	1	N35.693786, W78.698669	other	0				2	0	1					1
20110708	Lake Wheeler forest	10	10	2	N35.693786, W78.698669	oak	1	1			1	1
20110708	Lake Wheeler forest	10	10	3	N35.693786, W78.698669	other	1		1		1	1
20110708	Lake Wheeler forest	10	10	4	N35.693786, W78.698669	other	0				1	1
20110708	Lake Wheeler forest	10	10	5	N35.693786, W78.698669	oak	1	1			1	1
20110708	Lake Wheeler forest	10	10	6	N35.693786, W78.698669	other	0				2	1
20110708	Lake Wheeler forest	10	10	7	N35.693786, W78.698669	other	1	1			0	0
20110708	Lake Wheeler forest	10	10	8	N35.693786, W78.698669	other	0				1	0	1
20110708	Lake Wheeler forest	10	10	9	N35.693786, W78.698669	pine	0				1	1
20110708	Lake Wheeler forest	10	10	10	N35.693786, W78.698669	other	1	1			0	0
20110707	Lake Johnson forest	11	1	1	N35.762825, W78.716164	pine	1	1			1	1
20110707	Lake Johnson forest	11	1	2	N35.762825, W78.716164	pine	0				0	0
20110707	Lake Johnson forest	11	1	3	N35.762825, W78.716164	pine	1		1		0	0
20110707	Lake Johnson forest	11	1	4	N35.762825, W78.716164	pine	0				1	0																														1
20110707	Lake Johnson forest	11	1	5	N35.762825, W78.716164	pine	0				0	0
20110707	Lake Johnson forest	11	1	6	N35.762825, W78.716164	pine	0				1	0	1
20110707	Lake Johnson forest	11	1	7	N35.762825, W78.716164	other	0				0	0
20110707	Lake Johnson forest	11	1	8	N35.762825, W78.716164	pine	0				0	0
20110707	Lake Johnson forest	11	1	9	N35.762825, W78.716164	other	0				0	0
20110707	Lake Johnson forest	11	1	10	N35.762825, W78.716164	pine	0				0	0
20110707	Lake Johnson forest	11	2	1	N35.762825, W78.716164	oak	0				1	1
20110707	Lake Johnson forest	11	2	2	N35.762825, W78.716164	maple	0				1	1
20110707	Lake Johnson forest	11	2	3	N35.762825, W78.716164	pine	1		1		1	1
20110707	Lake Johnson forest	11	2	4	N35.762825, W78.716164	pine	0				0	0
20110707	Lake Johnson forest	11	2	5	N35.762825, W78.716164	pine	0				0	0
20110707	Lake Johnson forest	11	2	6	N35.762825, W78.716164	pine	1	1			1	0						1
20110707	Lake Johnson forest	11	2	7	N35.762825, W78.716164	pine	0				2	1						1
20110707	Lake Johnson forest	11	2	8	N35.762825, W78.716164	maple	0				1	0	1
20110707	Lake Johnson forest	11	2	9	N35.762825, W78.716164	pine	0				0	0
20110707	Lake Johnson forest	11	2	10	N35.762825, W78.716164	pine	0				1	0		1
20110707	Lake Johnson forest	11	3	1	N35.762825, W78.716164	pine	1	1			0	0
20110707	Lake Johnson forest	11	3	2	N35.762825, W78.716164	oak	0				1	1
20110707	Lake Johnson forest	11	3	3	N35.762825, W78.716164	maple	1	1			2	1						1
20110707	Lake Johnson forest	11	3	4	N35.762825, W78.716164	other	0				0	0
20110707	Lake Johnson forest	11	3	5	N35.762825, W78.716164	other	0				0	0
20110707	Lake Johnson forest	11	3	6	N35.762825, W78.716164	other	0				0	0
20110707	Lake Johnson forest	11	3	7	N35.762825, W78.716164	other	1		1		0	0
20110707	Lake Johnson forest	11	3	8	N35.762825, W78.716164	oak	1	1			0	0
20110707	Lake Johnson forest	11	3	9	N35.762825, W78.716164	other	0				2	1																1
20110707	Lake Johnson forest	11	3	10	N35.762825, W78.716164	oak	0				0	0
20110707	Lake Johnson forest	11	4	1	N35.762825, W78.716164	oak	0				1	0	1
20110707	Lake Johnson forest	11	4	2	N35.762825, W78.716164	oak	0				0	0
20110707	Lake Johnson forest	11	4	3	N35.762825, W78.716164	oak	0				0	0
20110707	Lake Johnson forest	11	4	4	N35.762825, W78.716164	oak	0				3	0		1															1	1
20110707	Lake Johnson forest	11	4	5	N35.762825, W78.716164	pine	0				3	0	1																	1												1
20110707	Lake Johnson forest	11	4	6	N35.762825, W78.716164	pine	0				0	0
20110707	Lake Johnson forest	11	4	7	N35.762825, W78.716164	oak	1		1		2	0																		1	1
20110707	Lake Johnson forest	11	4	8	N35.762825, W78.716164	oak	0				2	0																		1	1
20110707	Lake Johnson forest	11	4	9	N35.762825, W78.716164	pine	0				1	0
20110707	Lake Johnson forest	11	4	10	N35.762825, W78.716164	pine	0				1	0	1
20110707	Lake Johnson forest	11	5	1	N35.762825, W78.716164	pine	1	1			1	0																														1
20110707	Lake Johnson forest	11	5	2	N35.762825, W78.716164	pine	0				1	1
20110707	Lake Johnson forest	11	5	3	N35.762825, W78.716164	pine	1		1		1	1
20110707	Lake Johnson forest	11	5	4	N35.762825, W78.716164	pine	0				1	0																							1
20110707	Lake Johnson forest	11	5	5	N35.762825, W78.716164	pine	1		1		0	0
20110707	Lake Johnson forest	11	5	6	N35.762825, W78.716164	pine	0				1	0			1
20110707	Lake Johnson forest	11	5	7	N35.762825, W78.716164	pine	0				0	0
20110707	Lake Johnson forest	11	5	8	N35.762825, W78.716164	pine	0				0	0
20110707	Lake Johnson forest	11	5	9	N35.762825, W78.716164	pine	0				1	0		1
20110707	Lake Johnson forest	11	5	10	N35.762825, W78.716164	pine	0				1	0			1
20110707	Lake Johnson forest	11	6	1	N35.762825, W78.716164	pine	0				1	0		1
20110707	Lake Johnson forest	11	6	2	N35.762825, W78.716164	pine	1	1			1	0				1
20110707	Lake Johnson forest	11	6	3	N35.762825, W78.716164	other	0				1	0								1
20110707	Lake Johnson forest	11	6	4	N35.762825, W78.716164	other	0				1	0																					1
20110707	Lake Johnson forest	11	6	5	N35.762825, W78.716164	pine	0				2	0																		1												1
20110707	Lake Johnson forest	11	6	6	N35.762825, W78.716164	pine	0				0	0
20110707	Lake Johnson forest	11	6	7	N35.762825, W78.716164	other	0				1	0																1
20110707	Lake Johnson forest	11	6	8	N35.762825, W78.716164	oak	0				1	0																														1
20110707	Lake Johnson forest	11	6	9	N35.762825, W78.716164	pine	0				0	0
20110707	Lake Johnson forest	11	6	10	N35.762825, W78.716164	other	1	1			0	0
20110707	Lake Johnson forest	11	6	20	N35.762825, W78.716164	other	0				1	1
20110707	Lake Johnson forest	11	7	1	N35.762825, W78.716164	pine	0				1	0		1
20110707	Lake Johnson forest	11	7	2	N35.762825, W78.716164	unknown	0				1	0																			1
20110707	Lake Johnson forest	11	7	3	N35.762825, W78.716164	unknown	0				1	0																			1
20110707	Lake Johnson forest	11	7	4	N35.762825, W78.716164	unknown	0				1	1
20110707	Lake Johnson forest	11	7	5	N35.762825, W78.716164	unknown	1	1			2	0	1																								1
20110707	Lake Johnson forest	11	7	6	N35.762825, W78.716164	unknown	0				0	0
20110707	Lake Johnson forest	11	7	7	N35.762825, W78.716164	oak	0				2	1															1
20110707	Lake Johnson forest	11	7	8	N35.762825, W78.716164	oak	1	1			0	0
20110707	Lake Johnson forest	11	7	9	N35.762825, W78.716164	oak	1		1		1	0																								1
20110707	Lake Johnson forest	11	7	10	N35.762825, W78.716164	oak	0				1	1
20110707	Lake Johnson forest	11	8	1	N35.762825, W78.716164	unknown	0				2	0	1																	1
20110707	Lake Johnson forest	11	8	2	N35.762825, W78.716164	unknown	0				1	0		1
20110707	Lake Johnson forest	11	8	3	N35.762825, W78.716164	pine	0				0	0
20110707	Lake Johnson forest	11	8	4	N35.762825, W78.716164	pine	1	1			2	1																														1
20110707	Lake Johnson forest	11	8	5	N35.762825, W78.716164	pine	0				1	1
20110707	Lake Johnson forest	11	8	6	N35.762825, W78.716164	pine	1	1			1	0			1
20110707	Lake Johnson forest	11	8	7	N35.762825, W78.716164	pine	0				1	0																			1
20110707	Lake Johnson forest	11	8	8	N35.762825, W78.716164	pine	0				1	1
20110707	Lake Johnson forest	11	8	9	N35.762825, W78.716164	maple	1		1		2	1																			1
20110707	Lake Johnson forest	11	8	10	N35.762825, W78.716164	pine	0				3	1						1													1
20110707	Lake Johnson forest	11	9	1	N35.762825, W78.716164	unknown	0				1	0						1
20110707	Lake Johnson forest	11	9	2	N35.762825, W78.716164	unknown	0				1	1
20110707	Lake Johnson forest	11	9	3	N35.762825, W78.716164	unknown	0				1	0
20110707	Lake Johnson forest	11	9	4	N35.762825, W78.716164	maple	0				1	1
20110707	Lake Johnson forest	11	9	5	N35.762825, W78.716164	maple	0				1	0																			1
20110707	Lake Johnson forest	11	9	6	N35.762825, W78.716164	maple	0				1	1
20110707	Lake Johnson forest	11	9	7	N35.762825, W78.716164	unknown	0				1	1
20110707	Lake Johnson forest	11	9	8	N35.762825, W78.716164	unknown	0				2	1
20110707	Lake Johnson forest	11	9	9	N35.762825, W78.716164	unknown	0				2	0																			1	1
20110707	Lake Johnson forest	11	9	10	N35.762825, W78.716164	unknown	0				2	0																1														1
20110707	Lake Johnson forest	11	10	1	N35.762825, W78.716164	unknown	0				1	1
20110707	Lake Johnson forest	11	10	2	N35.762825, W78.716164	unknown	1		1		1	0		1
20110707	Lake Johnson forest	11	10	3	N35.762825, W78.716164	unknown	0				0	0
20110707	Lake Johnson forest	11	10	4	N35.762825, W78.716164	unknown	1	1			0	0
20110707	Lake Johnson forest	11	10	5	N35.762825, W78.716164	unknown	1	1			2	1	1
20110707	Lake Johnson forest	11	10	6	N35.762825, W78.716164	unknown	1	1			0	0
20110707	Lake Johnson forest	11	10	7	N35.762825, W78.716164	oak	1	1			1	0	1
20110707	Lake Johnson forest	11	10	8	N35.762825, W78.716164	unknown	1	1			0	0
20110707	Lake Johnson forest	11	10	9	N35.762825, W78.716164	pine	0				0	0
20110707	Lake Johnson forest	11	10	10	N35.762825, W78.716164	pine	0				1	0																						1
20110709	Lake Johnson forest	12	1	1	N35.758286, W78.716264	pine	0				0	0
20110709	Lake Johnson forest	12	1	2	N35.758286, W78.716264	pine	0				1	0	1
20110709	Lake Johnson forest	12	1	3	N35.758286, W78.716264	other	0				0	0
20110709	Lake Johnson forest	12	1	4	N35.758286, W78.716264	pine	0				1	0	1
20110709	Lake Johnson forest	12	1	5	N35.758286, W78.716264	pine	0				1	0		1
20110709	Lake Johnson forest	12	1	6	N35.758286, W78.716264	pine	0				0	0
20110709	Lake Johnson forest	12	1	7	N35.758286, W78.716264	pine	1	1			0	0
20110709	Lake Johnson forest	12	1	8	N35.758286, W78.716264	pine	0				1	0													1
20110709	Lake Johnson forest	12	1	9	N35.758286, W78.716264	pine	0				1	0	1
20110709	Lake Johnson forest	12	1	10	N35.758286, W78.716264	pine	0				1	0																							1
20110709	Lake Johnson forest	12	2	1	N35.758286, W78.716264	unknown	0				1	0																				1
20110709	Lake Johnson forest	12	2	2	N35.758286, W78.716264	oak	1		1		1	0		1
20110709	Lake Johnson forest	12	2	3	N35.758286, W78.716264	pine	1		1		2	0																														1		1
20110709	Lake Johnson forest	12	2	4	N35.758286, W78.716264	pine	1	1			2	0																									1			1
20110709	Lake Johnson forest	12	2	5	N35.758286, W78.716264	pine	0				0	0
20110709	Lake Johnson forest	12	2	6	N35.758286, W78.716264	pine	0				1	0		1
20110709	Lake Johnson forest	12	2	7	N35.758286, W78.716264	pine	0				1	0
20110709	Lake Johnson forest	12	2	8	N35.758286, W78.716264	pine	0				0	0
20110709	Lake Johnson forest	12	2	9	N35.758286, W78.716264	pine	1		1		0	0
20110709	Lake Johnson forest	12	2	10	N35.758286, W78.716264	pine	0				0	0
20110709	Lake Johnson forest	12	3	1	N35.758286, W78.716264	pine	0				1	0													1
20110709	Lake Johnson forest	12	3	2	N35.758286, W78.716264	pine	0				1	0						1
20110709	Lake Johnson forest	12	3	3	N35.758286, W78.716264	pine	0				1	0		1
20110709	Lake Johnson forest	12	3	4	N35.758286, W78.716264	pine	0				2	0	1												1
20110709	Lake Johnson forest	12	3	5	N35.758286, W78.716264	pine	0				1	0						1
20110709	Lake Johnson forest	12	3	6	N35.758286, W78.716264	conifer	0				1	0	1
20110709	Lake Johnson forest	12	3	7	N35.758286, W78.716264	other	1	1			1	1
20110709	Lake Johnson forest	12	3	8	N35.758286, W78.716264	other	0				2	0																							1								1
20110709	Lake Johnson forest	12	3	9	N35.758286, W78.716264	other	0				0	0
20110709	Lake Johnson forest	12	3	10	N35.758286, W78.716264	pine	0				1	0																1
20110709	Lake Johnson forest	12	4	1	N35.758286, W78.716264	pine	1		1		0	0
20110709	Lake Johnson forest	12	4	2	N35.758286, W78.716264	pine	1		1		1	0			1
20110709	Lake Johnson forest	12	4	3	N35.758286, W78.716264	pine	1	1			1	0	1
20110709	Lake Johnson forest	12	4	4	N35.758286, W78.716264	pine	0				0	0
20110709	Lake Johnson forest	12	4	5	N35.758286, W78.716264	pine	1		1		0	0
20110709	Lake Johnson forest	12	4	6	N35.758286, W78.716264	pine	1	1			1	0																														1
20110709	Lake Johnson forest	12	4	7	N35.758286, W78.716264	pine	1	1			1	0												1
20110709	Lake Johnson forest	12	4	8	N35.758286, W78.716264	pine	1		1		1	0						1
20110709	Lake Johnson forest	12	4	9	N35.758286, W78.716264	pine	1	1			1	0																														1
20110709	Lake Johnson forest	12	4	10	N35.758286, W78.716264	pine	0				1	0		1
20110709	Lake Johnson forest	12	5	1	N35.758286, W78.716264	pine	0				1	0																		1
20110709	Lake Johnson forest	12	5	2	N35.758286, W78.716264	unknown	0				1	0																		1
20110709	Lake Johnson forest	12	5	3	N35.758286, W78.716264	pine	1	1			2	0																		1												1
20110709	Lake Johnson forest	12	5	4	N35.758286, W78.716264	pine	0				1	0	1
20110709	Lake Johnson forest	12	5	5	N35.758286, W78.716264	unknown	0				0	0
20110709	Lake Johnson forest	12	5	6	N35.758286, W78.716264	unknown	1	1			2	0		1																					1
20110709	Lake Johnson forest	12	5	7	N35.758286, W78.716264	unknown	0				0	0
20110709	Lake Johnson forest	12	5	8	N35.758286, W78.716264	unknown	1	1			2	0	1																						1
20110709	Lake Johnson forest	12	5	9	N35.758286, W78.716264	unknown	1	1			0	0
20110709	Lake Johnson forest	12	5	10	N35.758286, W78.716264	pine	0				3	0			1															1												1
20110709	Lake Johnson forest	12	6	1	N35.758286, W78.716264	pine	1	1			1	0						1
20110709	Lake Johnson forest	12	6	2	N35.758286, W78.716264	pine	0				0	0
20110709	Lake Johnson forest	12	6	3	N35.758286, W78.716264	pine	0				2	0	1																													1
20110709	Lake Johnson forest	12	6	4	N35.758286, W78.716264	pine	0				2	0			1																				1
20110709	Lake Johnson forest	12	6	5	N35.758286, W78.716264	pine	0				1	0																														1
20110709	Lake Johnson forest	12	6	6	N35.758286, W78.716264	pine	0				1	0		1
20110709	Lake Johnson forest	12	6	7	N35.758286, W78.716264	pine	0				1	0																							1
20110709	Lake Johnson forest	12	6	8	N35.758286, W78.716264	pine	0				1	0																							1
20110709	Lake Johnson forest	12	6	9	N35.758286, W78.716264	pine	1	1			3	0		1																					1							1
20110709	Lake Johnson forest	12	6	10	N35.758286, W78.716264	pine	1	1			1	0		1
20110709	Lake Johnson forest	12	7	1	N35.758286, W78.716264	other	1	1			0	0
20110709	Lake Johnson forest	12	7	2	N35.758286, W78.716264	pine	0				0	0
20110709	Lake Johnson forest	12	7	3	N35.758286, W78.716264	other	1	1			0	0
20110709	Lake Johnson forest	12	7	4	N35.758286, W78.716264	unknown	0				0	0
20110709	Lake Johnson forest	12	7	5	N35.758286, W78.716264	pine	0				1	0
20110709	Lake Johnson forest	12	7	6	N35.758286, W78.716264	pine	1		1		0	0
20110709	Lake Johnson forest	12	7	7	N35.758286, W78.716264	other	1	1			0	0
20110709	Lake Johnson forest	12	7	8	N35.758286, W78.716264	other	0				1	0
20110709	Lake Johnson forest	12	7	9	N35.758286, W78.716264	pine	0				1	0	1
20110709	Lake Johnson forest	12	7	10	N35.758286, W78.716264	pine	0				0	0
20110709	Lake Johnson forest	12	8	1	N35.758286, W78.716264	pine	0				1	0																												1
20110709	Lake Johnson forest	12	8	2	N35.758286, W78.716264	pine	0				0	0
20110709	Lake Johnson forest	12	8	3	N35.758286, W78.716264	pine	0				4	0						1												1					1							1
20110709	Lake Johnson forest	12	8	4	N35.758286, W78.716264	pine	0				1	0																		1
20110709	Lake Johnson forest	12	8	5	N35.758286, W78.716264	pine	1	1			1	0																	1
20110709	Lake Johnson forest	12	8	6	N35.758286, W78.716264	pine	0				0	0
20110709	Lake Johnson forest	12	8	7	N35.758286, W78.716264	pine	0				1	0																		1
20110709	Lake Johnson forest	12	8	8	N35.758286, W78.716264	pine	0				1	0																		1
20110709	Lake Johnson forest	12	8	9	N35.758286, W78.716264	pine	0				1	0																														1
20110709	Lake Johnson forest	12	8	10	N35.758286, W78.716264	pine	0				1	0	1
20110709	Lake Johnson forest	12	9	1	N35.758286, W78.716264	pine	0				1	0		1
20110709	Lake Johnson forest	12	9	2	N35.758286, W78.716264	other	0				0	0
20110709	Lake Johnson forest	12	9	3	N35.758286, W78.716264	pine	0				1	1
20110709	Lake Johnson forest	12	9	4	N35.758286, W78.716264	pine	1	1			2	1																		1
20110709	Lake Johnson forest	12	9	5	N35.758286, W78.716264	pine	0				1	0					1
20110709	Lake Johnson forest	12	9	6	N35.758286, W78.716264	o	0				0	0
20110709	Lake Johnson forest	12	9	7	N35.758286, W78.716264	pine	0				1	1
20110709	Lake Johnson forest	12	9	8	N35.758286, W78.716264	pine	1	1			2	0	1																													1
20110709	Lake Johnson forest	12	9	9	N35.758286, W78.716264	pine	1	1			0	0
20110709	Lake Johnson forest	12	9	10	N35.758286, W78.716264	pine	1	1			0	0
20110709	Lake Johnson forest	12	10	1	N35.758286, W78.716264	other	0				1	0																		1
20110709	Lake Johnson forest	12	10	2	N35.758286, W78.716264	othrer	1	1			0	0
20110709	Lake Johnson forest	12	10	3	N35.758286, W78.716264	pine	1	1			0	0
20110709	Lake Johnson forest	12	10	4	N35.758286, W78.716264	other	1	1			1	0																		1
20110709	Lake Johnson forest	12	10	5	N35.758286, W78.716264	pine	1		1		0	0
20110709	Lake Johnson forest	12	10	6	N35.758286, W78.716264	pine	0				0	0
20110709	Lake Johnson forest	12	10	7	N35.758286, W78.716264	pine	1	1			0	0
20110709	Lake Johnson forest	12	10	8	N35.758286, W78.716264	pine	1	1			2	0		1																1
20110709	Lake Johnson forest	12	10	9	N35.758286, W78.716264	pine	0				2	0		1																							1
20110709	Lake Johnson forest	12	10	10	N35.758286, W78.716264	pine	1		1		1	0																		1
